# Supplementary material for: PMEPA1 Is a Prognostic Biomarker That Correlates With Cell Malignancy and the Tumor Microenvironment in Bladder Cancer
Source: Front Immunol. 2021 Oct 28;12:705086. doi: 10.3389/fimmu.2021.705086 (PMC8582246; doi:10.3389/fimmu.2021.705086)
Supplement: Supplementary file 9 [file DataSheet_1.zip]

Archive with 17 entries (17 files):
- Supplementary Tables/Table1.xlsx
- Supplementary Tables/Table10.xlsx
- Supplementary Tables/Table11.xlsx
- Supplementary Tables/Table12.xlsx
- Supplementary Tables/Table13.xlsx
- Supplementary Tables/Table14.xlsx
- Supplementary Tables/Table15.xlsx
- Supplementary Tables/Table16.xlsx
- Supplementary Tables/Table17.xlsx
- Supplementary Tables/Table2.xlsx
- Supplementary Tables/Table3.xlsx
- Supplementary Tables/Table4.xlsx
- Supplementary Tables/Table5.xlsx
- Supplementary Tables/Table6.xlsx
- Supplementary Tables/Table7.xlsx
- Supplementary Tables/Table8.xlsx
- Supplementary Tables/Table9.xlsx
