# Supplementary material for: PMEPA1 Is a Prognostic Biomarker That Correlates With Cell Malignancy and the Tumor Microenvironment in Bladder Cancer
Source: Front Immunol. 2021 Oct 28;12:705086. doi: 10.3389/fimmu.2021.705086 (PMC8582246; doi:10.3389/fimmu.2021.705086)
Supplement: Supplementary file 9 [file DataSheet_1.zip › Supplementary Tables/Table1.xlsx]

## Sheet: Sheet1
Table S1: The DEGs extracted from GSE32894
ID	adj.P.Val	P.Value	t	B	logFC	Gene.symbol	Gene.title
ILMN_1658384	7.27e-12	7.12e-14	-7.85	20.9939	-2.37	CRTAC1	cartilage acidic protein 1
ILMN_1815203	2.11e-14	5.8e-17	-8.88	27.9086	-2.35	HMGCS2	3-hydroxy-3-methylglutaryl-CoA synthase 2
ILMN_1677684	2.24e-14	6.34e-17	-8.87	27.8217	-2.18	BTBD16	BTB domain containing 16
ILMN_1787266	1.46e-11	1.64e-13	-7.72	20.1863	-2.07	SPINK1	serine peptidase inhibitor, Kazal type 1
ILMN_1666536	2.3e-20	3.77e-24	-11.1	44.0338	-1.95	VSIG2	V-set and immunoglobulin domain containing 2
ILMN_2384857	5e-13	2.89e-15	-8.32	24.1073	-1.83	DHRS2	dehydrogenase/reductase 2
ILMN_1771538	4.47e-11	6.1e-13	-7.52	18.9105	-1.81	PSCA	prostate stem cell antigen
ILMN_1699421	1.08e-06	7.93e-08	-5.5	7.549	-1.8	ANXA10	annexin A10
ILMN_1725726	6.8e-14	2.56e-16	-8.67	26.4621	-1.77	DHRS2	dehydrogenase/reductase 2
ILMN_1802192	3.39e-11	4.39e-13	-7.57	19.2301	-1.74	C10orf99	chromosome 10 open reading frame 99
ILMN_2355486	7.92e-18	3.9e-21	-10.2	37.2672	-1.73	FAM3B	family with sequence similarity 3 member B
ILMN_1679176	1.67e-08	6.22e-10	-6.39	12.2095	-1.71	CLCA4	chloride channel accessory 4
ILMN_2166457	1e-12	6.52e-15	-8.2	23.3157	-1.67	HPGD	hydroxyprostaglandin dehydrogenase 15-(NAD)
ILMN_1810942	6.48e-14	2.36e-16	-8.68	26.5419	-1.66	CYP3A5	cytochrome P450 family 3 subfamily A member 5
ILMN_1799887	2.54e-08	1e-09	-6.3	11.7497	-1.62	CTSE	cathepsin E
ILMN_1655637	5.89e-08	2.74e-09	-6.13	10.7815	-1.62	UPK1A	uroplakin 1A
ILMN_2136147	4.83e-16	4.16e-19	-9.55	32.7163	-1.61	BCAS1	breast carcinoma amplified sequence 1
ILMN_1750181	5.99e-11	8.69e-13	-7.46	18.567	-1.57	TESC	tescalcin
ILMN_1685934	3.79e-09	1.1e-10	-6.68	13.8814	-1.47	UPK2	uroplakin 2
ILMN_1805561	6.2e-12	5.8e-14	-7.88	21.1944	-1.41	SLC14A1	solute carrier family 14 member 1 (Kidd blood group)
ILMN_2387224	3.59e-09	1.03e-10	-6.69	13.9435	-1.41	CTSE	cathepsin E
ILMN_1659215	6.76e-12	6.48e-14	-7.86	21.0857	-1.37	CYP4B1	cytochrome P450 family 4 subfamily B member 1
ILMN_1733042	1.89e-15	2.63e-18	-9.31	30.9189	-1.36	BCAS1	breast carcinoma amplified sequence 1
ILMN_1697189	1.77e-06	1.39e-07	-5.39	7.01076	-1.36	PNCK	pregnancy up-regulated nonubiquitous CaM kinase
ILMN_1652797	4.19e-15	7.72e-18	-9.16	29.8707	-1.35	FAM174B	family with sequence similarity 174 member B
ILMN_2133205	5.65e-08	2.6e-09	-6.14	10.8302	-1.32	GPX2	glutathione peroxidase 2
ILMN_1766770	1.46e-09	3.55e-11	-6.87	14.9753	-1.31	SNX31	sorting nexin 31
ILMN_1767068	4.84e-14	1.65e-16	-8.73	26.8938	-1.29	SMAD6	SMAD family member 6
ILMN_2173291	7.38e-12	7.26e-14	-7.84	20.9758	-1.29	CYP4B1	cytochrome P450 family 4 subfamily B member 1
ILMN_1661078	2.38e-07	1.38e-08	-5.83	9.22581	-1.29
ILMN_1740586	9.85e-06	1.01e-06	-4.99	5.12218	-1.29	PLA2G2A	phospholipase A2 group IIA
ILMN_1771544	3.25e-06	2.81e-07	-5.25	6.34066	-1.28	FMO9P	flavin containing monooxygenase 9 pseudogene
ILMN_1721559	6.34e-12	5.95e-14	-7.87	21.1692	-1.27	FABP6	fatty acid binding protein 6
ILMN_1653161	6.36e-12	6.02e-14	-7.87	21.1572	-1.27	SNCG	synuclein gamma
ILMN_1732808	3.24e-14	9.84e-17	-8.8	27.3941	-1.26
ILMN_1809384	1.26e-10	2.06e-12	-7.33	17.7312	-1.24	CYP4F12	cytochrome P450 family 4 subfamily F member 12
ILMN_1713496	3.03e-13	1.59e-15	-8.41	24.6848	-1.23	ST3GAL5	ST3 beta-galactoside alpha-2,3-sialyltransferase 5
ILMN_1708303	2.91e-09	8.03e-11	-6.74	14.1858	-1.23	CYP4F22	cytochrome P450 family 4 subfamily F member 22
ILMN_1758731	6.01e-11	8.74e-13	-7.46	18.5623	-1.21	CYP2J2	cytochrome P450 family 2 subfamily J member 2
ILMN_2206722	2.73e-09	7.43e-11	-6.75	14.2608	-1.2
ILMN_1772627	2.66e-07	1.58e-08	-5.81	9.09903	-1.2	NSG1	neuron specific gene family member 1
ILMN_2413833	4.86e-13	2.77e-15	-8.33	24.1478	-1.19	TOX3	TOX high mobility group box family member 3
ILMN_1736670	4.5e-09	1.37e-10	-6.65	13.6689	-1.19	PPP1R3C	protein phosphatase 1 regulatory subunit 3C
ILMN_2392261	6.3e-11	9.24e-13	-7.46	18.5077	-1.18	FABP6	fatty acid binding protein 6
ILMN_1668134	0.000781	0.00016	-3.82	0.340833	-1.18	GSTM1	glutathione S-transferase mu 1
ILMN_1732296	1.02e-15	1.25e-18	-9.41	31.6423	-1.17	ID3	inhibitor of DNA binding 3, HLH protein
ILMN_1731073	8.03e-10	1.77e-11	-6.99	15.6505	-1.17	CAPN9	calpain 9
ILMN_1762255	0.00426	0.00114	-3.28	-1.47683	-1.17	GSTM1	glutathione S-transferase mu 1
ILMN_2137208	7.22e-13	4.5e-15	-8.26	23.6766	-1.16	GOLT1A	golgi transport 1A
ILMN_2197128	3.08e-08	1.26e-09	-6.26	11.5258	-1.16	OSR1	odd-skipped related transciption factor 1
ILMN_1808713	8.6e-08	4.27e-09	-6.05	10.3541	-1.16	HSD17B2	hydroxysteroid 17-beta dehydrogenase 2
ILMN_2102670	3.84e-13	2.12e-15	-8.37	24.4068	-1.12	GATA2	GATA binding protein 2
ILMN_1800225	1.42e-11	1.58e-13	-7.73	20.2222	-1.12	PPARG	peroxisome proliferator activated receptor gamma
ILMN_1680110	2.48e-12	1.95e-14	-8.04	22.2504	-1.11	ADIRF	adipogenesis regulatory factor
ILMN_1802167	5.87e-07	3.92e-08	-5.64	8.22482	-1.11	ALDH1L1	aldehyde dehydrogenase 1 family member L1
ILMN_1803219	3.97e-21	2.54e-25	-11.4	46.664	-1.1	TMC4	transmembrane channel like 4
ILMN_2364384	1.41e-12	9.64e-15	-8.15	22.9364	-1.1	PPARG	peroxisome proliferator activated receptor gamma
ILMN_1699243	0.000137	2.14e-05	-4.32	2.22744	-1.1	MSMB	microseminoprotein beta
ILMN_1695397	7.99e-08	3.91e-09	-6.06	10.4387	-1.09	CAPN8	calpain 8
ILMN_1755234	2.88e-16	1.89e-19	-9.66	33.4858	-1.08	SSH3	slingshot protein phosphatase 3
ILMN_1675656	9.13e-14	3.67e-16	-8.62	26.1142	-1.08	PPFIBP2	PPFIA binding protein 2
ILMN_1664861	1.72e-12	1.22e-14	-8.11	22.7041	-1.08	ID1	inhibitor of DNA binding 1, HLH protein
ILMN_1770085	3.16e-12	2.64e-14	-8	21.9559	-1.08	BTG2	BTG anti-proliferation factor 2
ILMN_1695946	7.03e-09	2.3e-10	-6.56	13.1715	-1.08	TRNP1	TMF1-regulated nuclear protein 1
ILMN_1674908	2.15e-08	8.3e-10	-6.34	11.9314	-1.08	HOXB5	homeobox B5
ILMN_1784948	5.84e-08	2.71e-09	-6.13	10.7917	-1.08	SPOCD1	SPOC domain containing 1
ILMN_1723123	1.43e-05	1.55e-06	-4.9	4.71044	-1.08	FGFR3	fibroblast growth factor receptor 3
ILMN_1788942	8.08e-14	3.18e-16	-8.64	26.2528	-1.07	GGT6	gamma-glutamyltransferase 6
ILMN_2069224	2.39e-05	2.8e-06	-4.77	4.14948	-1.07	PVALB	parvalbumin
ILMN_1665832	5.5e-11	7.75e-13	-7.48	18.6781	-1.06	ID1	inhibitor of DNA binding 1, HLH protein
ILMN_1728799	1.88e-10	3.29e-12	-7.26	17.2785	-1.06	FBP1	fructose-bisphosphatase 1
ILMN_1798496	5.15e-06	4.78e-07	-5.14	5.83128	-1.06	HOXB8	homeobox B8
ILMN_1760103	1.96e-06	1.57e-07	-5.37	6.89257	-1.05	GKN1	gastrokine 1
ILMN_2232463	7.78e-08	3.79e-09	-6.07	10.4691	-1.04	ARL14	ADP ribosylation factor like GTPase 14
ILMN_2108735	0.000136	2.11e-05	-4.32	2.23839	-1.03	EEF1A2	eukaryotic translation elongation factor 1 alpha 2
ILMN_1683263	7.63e-06	7.56e-07	-5.05	5.39489	-1.02	TSPAN8	tetraspanin 8
ILMN_1707088	2.48e-15	3.77e-18	-9.26	30.5701	-1.01	DENND2D	DENN domain containing 2D
ILMN_1713449	6.45e-15	1.3e-17	-9.09	29.3667	-1.01	TBX3	T-box 3
ILMN_1778338	1.54e-13	6.93e-16	-8.53	25.4952	-1.01	RNF128	ring finger protein 128, E3 ubiquitin protein ligase
ILMN_2087941	1.03e-09	2.38e-11	-6.94	15.3611	-1.01	ENTPD3	ectonucleoside triphosphate diphosphohydrolase 3
ILMN_1813197	8.49e-09	2.85e-10	-6.52	12.9616	-1.01	SLITRK6	SLIT and NTRK like family member 6
ILMN_1699809	1.43e-05	1.55e-06	-4.9	4.71435	-1.01	CAPNS2	calpain small subunit 2
ILMN_1656638	0.00195	0.000461	-3.54	-0.6398	-1.01	BHMT	betaine--homocysteine S-methyltransferase
ILMN_1803367	2.01e-12	1.48e-14	-8.08	22.5212	-1	MECOM	MDS1 and EVI1 complex locus
ILMN_1658485	5.16e-05	6.89e-06	-4.58	3.29587	-1
ILMN_2331231	2.25e-12	1.74e-14	8.06	22.3609	1
ILMN_1723035	1.29e-09	3.09e-11	6.89	15.1108	1	OLR1	oxidized low density lipoprotein receptor 1
ILMN_2167805	7.55e-09	2.49e-10	6.55	13.0925	1	LUM	lumican
ILMN_2083066	6.78e-06	6.6e-07	5.08	5.52392	1
ILMN_2063586	1.78e-12	1.29e-14	8.1	22.6502	1.01	CLIC4	chloride intracellular channel 4
ILMN_2114568	3.32e-12	2.82e-14	7.99	21.8954	1.01	GBP5	guanylate binding protein 5
ILMN_1671509	2.88e-11	3.59e-13	7.6	19.4236	1.01	CCL3	C-C motif chemokine ligand 3
ILMN_1716382	1.79e-08	6.72e-10	6.37	12.1349	1.01
ILMN_1730487	4.48e-13	2.52e-15	8.34	24.241	1.02	CALD1	caldesmon 1
ILMN_1752520	3.64e-12	3.17e-14	7.97	21.7812	1.02	SLFN11	schlafen family member 11
ILMN_2350634	5.94e-08	2.77e-09	6.13	10.771	1.02	EFEMP1	EGF containing fibulin like extracellular matrix protein 1
ILMN_2169152	1.57e-07	8.51e-09	5.92	9.69058	1.02	SRGN	serglycin
ILMN_2232854	3.24e-17	1.99e-20	9.96	35.6768	1.03	FAP	fibroblast activation protein alpha
ILMN_1670490	1.65e-11	1.88e-13	7.7	20.0523	1.03	PDPN	podoplanin
ILMN_2197365	2.24e-11	2.72e-13	7.64	19.6943	1.03	RGS2	regulator of G-protein signaling 2
ILMN_1724533	1.93e-10	3.39e-12	7.25	17.2472	1.03	LY96	lymphocyte antigen 96
ILMN_2073758	5.67e-05	7.7e-06	4.55	3.19041	1.03	MMP12	matrix metallopeptidase 12
ILMN_2124585	2.74e-15	4.26e-18	9.24	30.4494	1.04	GREM1	gremlin 1, DAN family BMP antagonist
ILMN_2314169	5.89e-11	8.47e-13	7.47	18.5927	1.04	PTHLH	parathyroid hormone like hormone
ILMN_1674706	7.92e-18	3.73e-21	10.2	37.3086	1.05	MTHFD2	methylenetetrahydrofolate dehydrogenase (NADP+ dependent) 2, methenyltetrahydrofolate cyclohydrolase
ILMN_2266595	3.03e-13	1.58e-15	8.41	24.692	1.05	LILRA5	leukocyte immunoglobulin like receptor A5
ILMN_1775708	2.76e-11	3.41e-13	7.61	19.4754	1.05	SLC2A3	solute carrier family 2 member 3
ILMN_1666932	5.67e-16	5.62e-19	9.51	32.4225	1.06	FCGR2A	Fc fragment of IgG receptor IIa
ILMN_1784884	9.92e-14	4.06e-16	8.6	26.0143	1.06	LILRB3	leukocyte immunoglobulin like receptor B3
ILMN_1713751	1.26e-13	5.49e-16	8.56	25.7222	1.06	ADAM19	ADAM metallopeptidase domain 19
ILMN_1685433	2.09e-12	1.57e-14	8.07	22.46	1.06	COL8A1	collagen type VIII alpha 1 chain
ILMN_1785902	2.68e-11	3.3e-13	7.61	19.5064	1.06	C1QC	complement C1q C chain
ILMN_1787897	1.65e-10	2.82e-12	7.28	17.4277	1.06	CXCL1	C-X-C motif chemokine ligand 1
ILMN_1775501	2.05e-07	1.15e-08	5.87	9.40001	1.06	IL1B	interleukin 1 beta
ILMN_2148913	2.17e-06	1.76e-07	5.35	6.7837	1.06	TMEM45A	transmembrane protein 45A
ILMN_1709747	7.66e-16	8.16e-19	9.46	32.0592	1.08	EXOG	endo/exonuclease (5'-3'), endonuclease G-like
ILMN_1654396	8.64e-11	1.32e-12	7.4	18.1615	1.08	ITGB2	integrin subunit beta 2
ILMN_1656057	9.18e-11	1.42e-12	7.39	18.0901	1.08	PLAU	plasminogen activator, urokinase
ILMN_1662932	9.08e-10	2.03e-11	6.96	15.5148	1.08	LCP1	lymphocyte cytosolic protein 1
ILMN_2347145	7.6e-08	3.69e-09	6.07	10.495	1.08	DCN	decorin
ILMN_1656837	1.6e-11	1.82e-13	7.71	20.0833	1.09	RBP1	retinol binding protein 1
ILMN_1783909	3.3e-13	1.8e-15	8.39	24.5666	1.1	COL6A2	collagen type VI alpha 2 chain
ILMN_1705750	1.76e-12	1.27e-14	8.11	22.6711	1.1	TGM2	transglutaminase 2
ILMN_1784459	6.39e-11	9.45e-13	7.45	18.486	1.1	MMP3	matrix metallopeptidase 3
ILMN_2175912	1.09e-10	1.74e-12	7.36	17.8931	1.1	ITGB2	integrin subunit beta 2
ILMN_1796409	3.46e-10	6.74e-12	7.14	16.5833	1.1	C1QB	complement C1q B chain
ILMN_2338323	5.79e-18	2.13e-21	10.3	37.8541	1.11	CDC25B	cell division cycle 25B
ILMN_1722622	3.79e-14	1.21e-16	8.78	27.1922	1.11	CD163	CD163 molecule
ILMN_1721876	1.86e-12	1.36e-14	8.09	22.6034	1.11	TIMP2	TIMP metallopeptidase inhibitor 2
ILMN_2100209	1.92e-11	2.27e-13	7.67	19.8704	1.11
ILMN_1778977	4.04e-11	5.45e-13	7.54	19.0193	1.11	TYROBP	TYRO protein tyrosine kinase binding protein
ILMN_1795762	1.9e-10	3.32e-12	7.25	17.2691	1.11	PLEK	pleckstrin
ILMN_2171384	4.91e-10	1e-11	7.08	16.1963	1.11	CXCL5	C-X-C motif chemokine ligand 5
ILMN_1722898	5.15e-09	1.61e-10	6.62	13.5152	1.12	SFRP2	secreted frizzled related protein 2
ILMN_1674228	7.13e-05	1.01e-05	4.49	2.93854	1.12
ILMN_1795325	3.24e-07	1.98e-08	5.77	8.87987	1.13	ACTG2	actin, gamma 2, smooth muscle, enteric
ILMN_1667460	6.15e-18	2.52e-21	10.2	37.6921	1.14	SULF2	sulfatase 2
ILMN_1678842	6.13e-07	4.13e-08	5.63	8.17549	1.14	THBS2	thrombospondin 2
ILMN_1740015	9.22e-15	2.08e-17	9.02	28.904	1.15	CD14	CD14 molecule
ILMN_1720048	2.26e-10	4.07e-12	7.22	17.072	1.15	CCL2	C-C motif chemokine ligand 2
ILMN_1797875	3.46e-10	6.71e-12	7.14	16.5871	1.15	ALOX5AP	arachidonate 5-lipoxygenase activating protein
ILMN_1760347	3.07e-09	8.61e-11	6.72	14.1185	1.15	SRGN	serglycin
ILMN_2116877	0.00026	4.47e-05	4.14	1.53316	1.15	OLFM4	olfactomedin 4
ILMN_1670926	5.31e-16	4.83e-19	9.53	32.571	1.16	CHST15	carbohydrate (N-acetylgalactosamine 4-sulfate 6-O) sulfotransferase 15
ILMN_1693826	1.3e-15	1.65e-18	9.37	31.375	1.16	HAVCR2	hepatitis A virus cellular receptor 2
ILMN_2123743	4.8e-13	2.71e-15	8.33	24.1686	1.16	FCER1G	Fc fragment of IgE receptor Ig
ILMN_1758146	3.81e-15	6.87e-18	9.17	29.985	1.17	SIRPA	signal regulatory protein alpha
ILMN_1791726	6.55e-12	6.25e-14	7.87	21.1204	1.17	TUBB3	tubulin beta 3 class III
ILMN_1775170	7.54e-10	1.63e-11	7	15.7267	1.17	MT1X	metallothionein 1X
ILMN_1652631	1.33e-15	1.74e-18	9.36	31.3215	1.18	GLIPR2	GLI pathogenesis related 2
ILMN_1739496	1.4e-15	1.89e-18	9.35	31.2395	1.18	PRRX1	paired related homeobox 1
ILMN_2396444	2.37e-14	6.88e-17	8.85	27.7418	1.18	CD14	CD14 molecule
ILMN_2109708	1.37e-13	6.01e-16	8.55	25.6338	1.18	TYMP	thymidine phosphorylase
ILMN_1657111	1.04e-09	2.43e-11	6.93	15.3403	1.18	AHNAK2	AHNAK nucleoprotein 2
ILMN_1733937	9.44e-21	1.16e-24	11.2	45.184	1.19	MMD	monocyte to macrophage differentiation associated
ILMN_1752965	5.67e-16	5.81e-19	9.51	32.3905	1.19	GREM1	gremlin 1, DAN family BMP antagonist
ILMN_1785732	1.02e-15	1.24e-18	9.41	31.6503	1.19	TNFAIP6	TNF alpha induced protein 6
ILMN_1781626	5.8e-12	5.39e-14	7.89	21.2643	1.19	C1S	complement component 1, s subcomponent
ILMN_1734276	1.63e-14	4.2e-17	8.92	28.2212	1.2	PMEPA1	prostate transmembrane protein, androgen induced 1
ILMN_1655595	2.79e-08	1.13e-09	6.28	11.6363	1.2	SERPINE2	serpin family E member 2
ILMN_1719759	7.38e-15	1.57e-17	9.06	29.1788	1.21	TNC	tenascin C
ILMN_1790761	2.13e-13	9.85e-16	8.48	25.1532	1.21	POSTN	periostin
ILMN_1805410	1.63e-07	8.93e-09	5.91	9.64493	1.21	C15orf48	chromosome 15 open reading frame 48
ILMN_1736178	3.23e-15	5.69e-18	9.2	30.1675	1.22	AEBP1	AE binding protein 1
ILMN_2379599	1.26e-13	5.44e-16	8.56	25.73	1.22	CD163	CD163 molecule
ILMN_2143795	4.83e-16	3.82e-19	9.57	32.7987	1.23
ILMN_1773079	2.55e-13	1.27e-15	8.44	24.9096	1.23	COL3A1	collagen type III alpha 1 chain
ILMN_1758895	3.08e-13	1.64e-15	8.4	24.6568	1.23	CTSK	cathepsin K
ILMN_2109489	2.07e-12	1.55e-14	8.08	22.4734	1.23	GZMB	granzyme B
ILMN_1804601	6.17e-05	8.51e-06	4.53	3.09682	1.23
ILMN_1732151	1.9e-13	8.74e-16	8.49	25.2693	1.24	COL6A1	collagen type VI alpha 1 chain
ILMN_1785272	8.67e-12	8.78e-14	7.82	20.7911	1.24	COL1A2	collagen type I alpha 2 chain
ILMN_1745356	9.45e-10	2.14e-11	6.95	15.4627	1.24	CXCL9	C-X-C motif chemokine ligand 9
ILMN_1790529	8.4e-09	2.82e-10	6.52	12.9737	1.24	LUM	lumican
ILMN_1740938	1.52e-11	1.71e-13	7.71	20.1419	1.25	APOE	apolipoprotein E
ILMN_2338452	2.03e-12	1.5e-14	8.08	22.5047	1.26	SERPINA1	serpin family A member 1
ILMN_1706505	7.27e-15	1.52e-17	9.06	29.2125	1.27	COL5A1	collagen type V alpha 1 chain
ILMN_2196328	6.57e-14	2.42e-16	8.68	26.5177	1.27	POSTN	periostin
ILMN_1715401	3e-13	1.54e-15	8.41	24.7201	1.28	MT1G	metallothionein 1G
ILMN_1706643	2.24e-13	1.07e-15	8.47	25.0756	1.3	COL6A3	collagen type VI alpha 3 chain
ILMN_1663866	2.11e-15	3.12e-18	9.28	30.7536	1.31	TGFBI	transforming growth factor beta induced
ILMN_2307861	2.49e-13	1.22e-15	8.45	24.9484	1.31	COL6A3	collagen type VI alpha 3 chain
ILMN_2105573	1.27e-11	1.39e-13	7.75	20.3469	1.31	CCL3L3	C-C motif chemokine ligand 3 like 3
ILMN_1792455	4.64e-14	1.56e-16	8.74	26.947	1.32	TMEM158	transmembrane protein 158 (gene/pseudogene)
ILMN_1721354	1.24e-07	6.52e-09	5.97	9.94739	1.32	KRT6B	keratin 6B
ILMN_2374449	6.15e-10	1.29e-11	7.04	15.9531	1.36	SPP1	secreted phosphoprotein 1
ILMN_1693192	2.84e-05	3.42e-06	4.73	3.96068	1.36	PI3	peptidase inhibitor 3
ILMN_1687301	1.47e-14	3.75e-17	8.94	28.334	1.37	VCAN	versican
ILMN_2104356	4.48e-14	1.47e-16	8.75	27.0043	1.38	COL1A2	collagen type I alpha 2 chain
ILMN_1772964	9.22e-15	2.03e-17	9.02	28.929	1.39	CCL8	C-C motif chemokine ligand 8
ILMN_1796316	6.19e-11	9.03e-13	7.46	18.5307	1.39	MMP9	matrix metallopeptidase 9
ILMN_2404154	1.37e-13	6.04e-16	8.55	25.6281	1.4	SERPINA1	serpin family A member 1
ILMN_1691156	6.8e-14	2.54e-16	8.67	26.4705	1.41	MT1A	metallothionein 1A
ILMN_1750974	1.36e-06	1.03e-07	5.45	7.29629	1.42	S100A9	S100 calcium binding protein A9
ILMN_1729117	3.08e-17	1.77e-20	9.97	35.7941	1.43	COL5A2	collagen type V alpha 2 chain
ILMN_1680274	2.59e-05	3.08e-06	4.75	4.05802	1.44
ILMN_1791759	8.2e-11	1.24e-12	7.41	18.2233	1.47	CXCL10	C-X-C motif chemokine ligand 10
ILMN_2219002	3.37e-05	4.18e-06	4.69	3.76871	1.49	KRT6A	keratin 6A
ILMN_1699214	3.88e-05	4.91e-06	4.65	3.61681	1.49
ILMN_1701308	2.91e-16	2.03e-19	9.65	33.4166	1.51	COL1A1	collagen type I alpha 1 chain
ILMN_1702363	8.62e-19	2.83e-22	10.5	39.8245	1.52	SULF1	sulfatase 1
ILMN_1652199	2.73e-05	3.27e-06	4.74	4.00347	1.52
ILMN_1739508	2.25e-05	2.62e-06	4.79	4.21372	1.56
ILMN_2117508	2.39e-20	4.9e-24	11	43.7794	1.58	CTHRC1	collagen triple helix repeat containing 1
ILMN_1655915	2.22e-19	5.46e-23	10.7	41.4283	1.59	MMP11	matrix metallopeptidase 11
ILMN_1651354	5.57e-12	5.09e-14	7.9	21.3204	1.59	SPP1	secreted phosphoprotein 1
ILMN_2393765	3.1e-06	2.65e-07	5.26	6.39436	1.61	IGLL1	immunoglobulin lambda like polypeptide 1
ILMN_1686664	9.39e-16	1.08e-18	9.43	31.7884	1.75	MT2A	metallothionein 2A
ILMN_1725090	3.97e-21	3.25e-25	11.4	46.4242	1.76	CTHRC1	collagen triple helix repeat containing 1
ILMN_1666733	8.43e-11	1.29e-12	7.4	18.1881	1.85	CXCL8	C-X-C motif chemokine ligand 8
ILMN_2184373	3.41e-11	4.46e-13	7.57	19.2142	1.87	CXCL8	C-X-C motif chemokine ligand 8
ILMN_1729801	7.35e-11	1.1e-12	7.43	18.3371	2.21	S100A8	S100 calcium binding protein A8
