# Supplementary material for: PMEPA1 Is a Prognostic Biomarker That Correlates With Cell Malignancy and the Tumor Microenvironment in Bladder Cancer
Source: Front Immunol. 2021 Oct 28;12:705086. doi: 10.3389/fimmu.2021.705086 (PMC8582246; doi:10.3389/fimmu.2021.705086)
Supplement: Supplementary file 9 [file DataSheet_1.zip › Supplementary Tables/Table10.xlsx]

## Sheet: Sheet1
Table S10. Correlation analysis between PMEPA1 and related genes and markers of immune cells in TIMER.
Description	Gene marker	None		Purity		Description	Gene marker	None		Purity		Description	Gene marker	None		Purity
		Cor	P	Cor	P			Cor	P	Cor	P			Cor	P	Cor	P
CD8+ T cells	CD8A	0.300577	***	0.112394	0.0810917		KIR2DL3	0.276891	***	0.158857	**	Tregs	FOXP3	0.392015	***	0.239347	***
	CD8B	0.203486	***	0.048365	0.502145		KIR2DL4	0.29101	***	0.163386	**		CCR8	0.372815	***	0.23262	***
CD4 + T cells	CD4	0.429816	***	0.23019	***		KIR3DL1	0.174543	**	0.0901643	0.174299	CAFs	ACTA2(α-SMA)	0.494523	***	0.349227	***
	CXCR4	0.323721	***	0.121754	0.0500679		KIR3DL2	0.159076	**	0.025018	0.750202		CAV1	0.603864	***	0.479896	***
T cells (general)	CD3D	0.31274	***	0.0884479	0.182794		KIR3DL3	0.105824	0.071374	0.0614103	0.379384		CD74	0.351295	***	0.160029	**
	CD3E	0.366445	***	0.129583	*		CD16(FCGR3A)	0.546925	***	0.401386	***		FAP	0.75073	***	0.69455	***
	CD2	0.361509	***	0.130294	*		CD56(NCAM1)	0.366684	***	0.198993	***		MCAM(CD146)	0.413945	***	0.302329	***
	CD28	0.363079	***	0.140222	*		KIR2DS4	0.142055	*	0.036906	0.622441		MME(CD10)	0.219328	***	0.157603	**
B cells	CD19	0.18349	***	-0.0482361	0.503359	Dendritic cells	HLA-DPB1	0.406949	***	0.197736	***		PDGFRB	0.622905	***	0.519482	***
	CD79A	0.307563	***	0.0799601	0.234363		HLA-DQB1	0.378615	***	0.210547	***		PDPN	0.629852	***	0.520428	***
Th1	T-bet (TBX21)	0.311091	***	0.0835832	0.195726		HLA-DRA	0.386918	***	0.198842	***		VIM	0.586016	***	0.460554	***
	STAT4	0.462425	***	0.279925	***		HLA-DPA1	0.389963	***	0.208494	***	MDSCs	CD14	0.579536	***	0.434185	***
	STAT1	0.41651	***	0.290087	***		BDCA-1(CD1C)	0.297243	***	0.138268	*		CD33	0.510139	***	0.334913	***
	IFN-Y (IFNG)	0.266272	***	0.116	0.0620593		BDCA-4(NRP1)	0.465741	***	0.378963	***		FUT4(CD15)	0.202961	***	0.0822781	0.215816
Th2	GATA3	-0.465638	***	-0.379309	***		CD11c (ITGAX)	0.54159	***	0.3801	***	Inflammatory cytokines	IL6	0.40342	***	0.236704	***
	STAT6	-0.110151	0.0591231	-0.0637913	0.359481	Monocytes	CD86	0.530131	***	0.364993	***		IL8	0.357441	***	0.299152	***
	STAT5A	0.163198	**	-0.0343472	0.609184		CD115 (CSF1R)	0.580621	***	0.433842	***		PTGS2(COX2)	0.284151	***	0.218985	***
	IL13	0.138856	*	0.00408077	0.95398	TAMs	CCL2	0.403522	***	0.217672	***		STAT3	0.423193	***	0.307663	***
Th17	STAT3	0.423193	***	0.307663	***		CD68	0.421607	***	0.279588	***		TNF	0.280744	***	0.162897	**
	IL17A	-0.0310615	0.648152	-0.0831268	0.214757		IL10	0.485009	***	0.356496	***	Checkpoints	PD-1 (PDCD1)	0.350459	***	0.152106	*
Neutrophils	CD66b (CEACAM8)	0.0264212	0.703874	0.0266539	0.714217	M1 Macrophages	INOS (NOS2)	0.105633	0.0718379	0.0407966	0.580183	(exhausted T cells)	CTLA4	0.389826	***	0.210354	***
	CD11b (ITGAM)	0.526989	***	0.370159	***		IRF5	-0.172035	**	-0.168931	**		LAG3	0.372395	***	0.19526	***
	CCR7	-0.0128439	0.860563	-0.111883	0.0737382		COX2(PTGS2)	0.284151	***	0.218985	***		TIM-3 (HAVCR2)	0.520041	***	0.358194	***
Tfh	BCL6	-0.172956	**	-0.160236	**	M2 Macrophages	CD163	0.550549	***	0.398745	***		GZMB	0.399033	***	0.218192	***
	IL21	0.122529	*	0.0683384	0.320509		VSIG4	0.561426	***	0.421178	***		CD274(PD-L1）	0.368569	***	0.253882	***
Natural killer cells	KIR2DL1	0.188884	***	0.0891836	0.179223		MS4A4A	0.526225	***	0.371665	***		TGFBR1	0.502176	***	0.405477	***
CAFs: Cancer associated fibroblasts; TAMs: tumor-associated macrophages; MDSCs: Myeloid-derived suppressor cells; Th: T helper cell; Tfh: Follicular helper T cell; Treg: regulatory T cell; Cor, R value ofSpearman’s correlation; None, correlation without adjustment. Purity, correlation adjusted by purity.*P<0.05, **P<0.01, ***P<0.001
