# Supplementary material for: PMEPA1 Is a Prognostic Biomarker That Correlates With Cell Malignancy and the Tumor Microenvironment in Bladder Cancer
Source: Front Immunol. 2021 Oct 28;12:705086. doi: 10.3389/fimmu.2021.705086 (PMC8582246; doi:10.3389/fimmu.2021.705086)
Supplement: Supplementary file 9 [file DataSheet_1.zip › Supplementary Tables/Table11.xlsx]

## Sheet: Sheet1
	Table S11. Correlation analysis between PMEPA1 and infiltration levels of tumor-associated immune cells in BLCA.
	TIMER	CIBERSORT	CIBERSORT-ABS	quanTIseq	xXELL	MCP-counter	EPIC	TIDE
Macrophages	0.14	M0: 0.31 M1: 0.13 M2: 0.24	M0: 0.37 M1: 0.19 M2: 0.38	M1: 0.31 M2: 0.14	M1: 0.27 M2: 0.24	0.28	0.23	-0.37
CAFs	Null	Null	Null	Null	0.23	0.55	0.52	0.63
MDSCs	Null	Null	Null	Null	Null	Null	Null	0.22
Monocytes	Null	Not significant	Not significant	Not significant	0.27	0.28	Null	Null
Neutrophils	0.27	0.18	0.19	Not significant	0.13	0.14	Null	Null
Tregs	Null	-0.14	Not significant	0.16	Not significant	Null	Null	Null
Dendritic cells	0.43	Resting DC: Not significant Activated DC: -0.18	Resting DC: Not significant Activated DC: Not significant	Myeloid DC: -0.22	Myeloid DC: 0.14 Activated DC: 0.24	Myeloid DC: 0.18	Null	Null
Natural killer cells	Null	Activated NK: Not significant Resting NK: -0.15	Resting NK: Not significant Activated NK: 0.17	Not significant	Not significant	0.23	0.14	Null
B cells	-0.17	Memory B: Not significant Naive B: Not significant Plasma B: -0.24	Memory B: Not significant Naive B: Not significant Plasma B: Not significant	Not significant	Naive B: Not significant Plasma B: -0.2 B Cell: Not significant Memory B: Not significant	Not significant	Not significant	Null
CD4+ T Cells	Not significant	Memory activated T: Not significant Memory resting T: Not significant Naive T: -0.18	Memory activated T: Not significant Memory resting T: 0.16 Naive T: -0.18	Non-regulatory T: -0.15	Memory T: Not significant Non-regulatory T: Not significant Central memory T: -0.18 Effector memory T: Not significant Naive T: -0.21 Th1: Not significant Th2: 0.17	Null	-0.15	Null
CD8+ T Cells	0.33	-0.12	Not significant	Not significant	Effector memory T: Not significant Central memory T: Not significant Naive T: Not significant CD8+TCell: -0.19	Not significant	-0.15	Null
CAFs: Cancer associated fibroblasts; MDSCs: Myeloid-derived suppressor cells
