# Supplementary material for: PMEPA1 Is a Prognostic Biomarker That Correlates With Cell Malignancy and the Tumor Microenvironment in Bladder Cancer
Source: Front Immunol. 2021 Oct 28;12:705086. doi: 10.3389/fimmu.2021.705086 (PMC8582246; doi:10.3389/fimmu.2021.705086)
Supplement: Supplementary file 9 [file DataSheet_1.zip › Supplementary Tables/Table12.xlsx]

## Sheet: Sheet1
Table S12. Detailed information of genes of checkpoints, TAMs, CAFs, MDSCs, inflammatory cytokines and six enchiment scores in GSE32894
PMEPA1	-1.37695	-1.34553	-1.26013	-1.21839	-1.18454	-1.14287	-1.1384	-1.12352	-1.1146	-1.07014	-1.06241	-1.05471	-1.04916	-1.04447	-1.04138	-1.01992	-1.01123	-1.00521	-0.974514	-0.974115	-0.971733	-0.933325	-0.921719	-0.898332	-0.896667	-0.881981	-0.872858	-0.872144	-0.861478	-0.848814	-0.846132	-0.839262	-0.835299	-0.824523	-0.816645	-0.815286	-0.810986	-0.804613	-0.801609	-0.792804	-0.782999	-0.777224	-0.772496	-0.772323	-0.772173	-0.772025	-0.764428	-0.763307	-0.75815
PMEPA1	Low-PMEPA1	Low-PMEPA1	Low-PMEPA1	Low-PMEPA1	Low-PMEPA1	Low-PMEPA1	Low-PMEPA1	Low-PMEPA1	Low-PMEPA1	Low-PMEPA1	Low-PMEPA1	Low-PMEPA1	Low-PMEPA1	Low-PMEPA1	Low-PMEPA1	Low-PMEPA1	Low-PMEPA1	Low-PMEPA1	Low-PMEPA1	Low-PMEPA1	Low-PMEPA1	Low-PMEPA1	Low-PMEPA1	Low-PMEPA1	Low-PMEPA1	Low-PMEPA1	Low-PMEPA1	Low-PMEPA1	Low-PMEPA1	Low-PMEPA1	Low-PMEPA1	Low-PMEPA1	Low-PMEPA1	Low-PMEPA1	Low-PMEPA1	Low-PMEPA1	Low-PMEPA1	Low-PMEPA1	Low-PMEPA1	Low-PMEPA1	Low-PMEPA1	Low-PMEPA1	Low-PMEPA1	Low-PMEPA1	Low-PMEPA1	Low-PMEPA1	Low-PMEPA1	Low-PMEPA1	Low-PMEPA1
Tag	GSM814112	GSM814169	GSM814058	GSM814100	GSM814157	GSM814163	GSM814065	GSM814192	GSM814088	GSM814184	GSM814307	GSM814283	GSM814061	GSM814309	GSM814209	GSM814165	GSM814195	GSM814203	GSM814191	GSM814131	GSM814124	GSM814166	GSM814107	GSM814227	GSM814079	GSM814357	GSM814132	GSM814110	GSM814134	GSM814231	GSM814119	GSM814143	GSM814059	GSM814216	GSM814095	GSM814170	GSM814199	GSM814150	GSM814237	GSM814286	GSM814186	GSM814136	GSM814121	GSM814171	GSM814106	GSM814196	GSM814183	GSM814319	GSM814091
PDCD1	-0.277618	-0.251565	-0.240698	-0.23751	-0.225295	-0.419899	-0.02387	-0.112708	-0.252696	0.314786	-0.186859	0.245793	-0.274876	-0.393521	-0.123484	-0.016409	-0.23424	-0.263611	-0.167724	-0.10748	-0.256423	-0.190296	0.281767	-0.405709	0.124744	-0.367333	0.482826	-0.157496	-0.162553	-0.191458	-0.030713	-0.160788	0.172983	0.028504	0.040465	-0.152936	0.039831	-0.393507	-0.064361	-0.214971	-0.215211	0.150931	-0.250637	-0.275033	0.055085	-0.20597	-0.393104	-0.019928	0.226654
CTLA4	-0.471611	-0.357007	-0.544015	-0.107278	0.033028	-0.402757	-0.188252	-0.437856	-0.194702	-0.291026	-0.208858	0.467482	-0.266788	-0.149174	-0.377684	-0.321576	-0.157962	-0.397214	-0.546177	-0.267487	-0.14752	-0.285433	0.096433	-0.502682	0.045529	-0.2996	0.519307	-0.260493	-0.443245	-0.175462	0.146221	-0.413834	0.291384	-0.116559	-0.287258	-0.214974	-0.22583	-0.526227	-0.06185	-0.159087	-0.345413	-0.122677	-0.697006	-0.160331	-0.10123	-0.469617	-0.511927	0.588822	-0.428775
LAG3	-1.21268	-0.783248	-0.945249	-0.146036	0.332109	-0.638788	-0.036826	-0.787794	-0.657778	0.128105	-0.762186	0.86319	-0.525992	-0.937027	0.849438	-0.087035	-0.995641	-0.644313	-0.322262	-0.50902	-0.122969	-0.588028	0.020253	-0.648351	0.412929	-0.755504	1.85506	-0.569838	-0.784569	-0.479804	0.525014	-0.608175	0.091553	-0.519067	-0.925041	-0.398463	-0.026868	-1.01343	0.052265	-0.093684	0.018283	-0.676012	-0.86365	-0.823795	-0.26453	-0.974635	-0.883067	0.20958	-0.94054
HAVCR2	-1.78515	-1.64279	-1.27734	0.37651	-0.628461	-0.773468	-0.584173	-1.86155	-1.65784	-0.795568	-1.2883	1.13708	-1.02109	-1.03671	-1.44907	-0.430746	-0.809582	-0.76459	-1.20749	-1.05586	-0.105551	-1.57039	0.641847	-1.53136	0.042031	-1.75083	1.21315	-0.965057	-1.39732	-1.64073	0.682307	-1.39746	0.2045	-0.641554	-0.094598	-0.555733	-0.703312	-0.925187	-0.491824	-0.899086	-1.23944	-0.463736	-0.81221	-0.229595	-0.317324	-1.47715	-1.03671	-0.50351	-0.77118
GZMB	-1.41871	-1.56258	-1.04097	-0.353228	0.41007	-0.697102	0.003342	-1.67152	-1.03985	0.345969	-1.50471	1.90471	-1.20379	-1.77617	-0.840224	-0.320301	-0.718027	-0.779526	-0.827962	-0.647883	-0.306435	-0.937734	-0.350717	-1.13206	0.546843	-1.51486	2.16988	-0.327318	-1.39964	-1.73158	0.931389	-1.31921	0.439966	-0.513938	-0.824657	-0.441846	-0.030447	-1.37169	0.112779	-0.956081	-0.762519	-1.13109	-1.43545	-0.7295	0.130607	-1.81553	-2.16737	0.192304	-0.970968
CD274	-0.180976	-0.14001	-0.146978	-0.006392	0.013221	-0.151538	0.071255	-0.020484	-0.031394	0.191491	-0.073873	-0.054164	-0.16448	-0.126653	-0.129629	0.023728	-0.021249	0.097709	-0.02852	-0.02061	-0.148821	-0.184746	0.038722	-0.258159	0.191592	0.068834	0.26495	0.027649	-0.115721	-0.255191	-0.198694	-0.123366	-0.011012	0.054677	-0.12515	0.250508	-0.29092	-0.087405	0.504202	0.052697	-0.043288	-0.250787	0.064003	-0.178337	0.097161	-0.167969	0.129638	-0.118698	0.32105
TGFBR1	-0.253566	-0.038757	-0.098803	-0.146274	-0.134497	-0.088945	0.061298	-0.293639	-0.056242	0.134717	0.008229	-0.058043	0.621522	0.176238	0.270982	-0.188133	-0.12664	-0.131152	0.351037	-0.114348	0.146621	-0.213208	-0.148989	-0.247919	0.002569	0.066675	0.078538	0.121476	-0.144385	-0.096299	-0.099982	0.053339	0.080918	-0.077521	0.038035	-0.249222	0.204749	-0.11503	0.2112	-0.000849	0.01248	-0.09877	0.032511	-0.136371	-0.017286	-0.05648	0.242391	-0.1009	0.10399
CD86	-0.544967	-0.393198	0.186993	-0.092552	-0.470891	-0.308928	-0.543763	-0.467353	-0.43515	-0.298599	-0.280499	0.558135	-0.729806	-0.419999	-0.539285	-0.154848	-0.537044	-0.285119	-0.182259	-0.413507	-0.393589	0.753367	-0.136438	-0.462301	-0.006443	-0.043811	0.412411	-0.289623	-0.604809	-0.22776	-0.186573	-0.568917	0.191531	-0.18868	-0.412811	-0.445031	-0.55739	-0.467897	0.026894	-0.241152	0.214268	0.027321	-0.45312	-0.41153	0.004028	-0.181387	-0.721558	-0.219548	-0.560188
CCL2	-2.11324	-2.50641	-1.36781	-1.90502	0.123181	-0.512448	-1.62814	-1.99084	-0.542807	-0.910078	-0.840349	0.500573	-3.00256	-1.99382	-1.99801	-1.42934	-1.76308	-1.98605	-1.93764	-0.908214	-0.212524	-2.22435	-0.701229	-1.97199	0.123658	-2.01385	0.460134	-1.16044	-2.07459	-2.05077	0.19795	-1.85212	-1.41403	-1.1292	-2.12595	-0.404972	-2.12535	-1.75247	-1.81748	-0.985086	2.11945	-0.616801	-0.461596	-0.639453	-0.034596	-0.973363	-1.61169	-0.547998	-2.00259
CD68	-0.70716	-0.568546	-0.04787	0.103552	0.090908	-0.600684	-0.13212	-0.596221	-1.17046	-0.79815	-0.605785	0.120411	-0.957695	-0.743228	-0.34615	-0.824025	-1.01399	-0.516814	0.65252	-0.813972	-0.100745	0.427911	0.714349	-0.563754	0.016297	-0.515899	-0.095395	-1.26718	-0.547721	0.679546	0.29654	0.238271	0.13751	-0.543186	-0.462886	-0.68537	-0.731123	0.483439	-1.00678	-0.06738	0.102866	-0.533538	0.184614	-0.577893	0.114914	0.423832	-0.110277	-0.520837	-0.69402
PTGS2	0.018825	0.0846565	-0.857705	0.0787645	1.82489	-0.516757	-0.679552	-0.0277505	-0.99249	-2.57235	-1.49517	-1.80071	-2.9533	1.24774	0.397375	-1.52504	-1.70254	-1.37544	-1.00978	-2.65877	-2.35708	1.82385	0.870897	-0.541571	-0.515328	-2.78632	-0.718202	-2.37826	-0.72623	1.70413	0.922233	1.44279	-0.56423	-0.645051	0.909709	-0.320377	-0.410774	-0.318213	-0.589757	-1.79137	2.2234	-2.01336	-2.15244	-2.1385	0.324777	1.30805	-0.88547	-2.51205	1.2295
CD163	-1.55482	-1.6879	-1.16048	-0.759578	-0.56087	-0.496597	-1.05466	-2.1337	-1.023	-0.780271	-0.500277	1.08336	-1.84995	-1.41431	-1.70969	-0.624957	-1.37389	-0.944543	-0.96874	-0.265659	-0.564688	-1.79291	0.09041	-0.838816	-0.086716	-1.56079	0.915788	-1.07633	-1.46178	-1.21773	0.632812	-1.70692	-0.139307	-0.666971	-0.653173	-0.734442	-1.04987	-1.20602	-0.659984	-0.847093	-0.70126	-1.10083	-0.703343	-0.993915	-0.223359	-1.44	-0.608095	-0.200882	-1.14936
VSIG4	-0.709069	-0.872309	-0.617375	-0.052475	-0.208237	-0.259357	-0.191954	-1.15053	-0.349141	-0.48698	-0.270949	0.146233	-0.587804	-0.611326	-0.385329	-0.172905	-0.270283	-0.268821	0.00899	-0.178788	-0.216426	-0.595878	-0.238698	-0.157235	-0.287565	-0.650829	-0.112651	-0.450558	-0.794496	-0.536948	-0.148568	-0.559585	-0.157331	-0.446536	0.196714	-0.542235	-0.418094	-0.335043	-0.188457	-0.366233	-0.555987	-0.591492	-0.2918	-0.444701	-0.11231	-0.896002	-0.532727	-0.465149	-0.282661
C1QA	-0.928354	-0.931481	-0.791852	-0.162748	-0.530965	-0.438693	-0.434814	-1.19749	-0.602974	-0.452334	-0.898493	0.909369	-0.624483	-0.74123	-0.671015	-0.368613	-0.633368	-1.05546	-0.343943	-0.319801	-0.598711	-0.638029	-0.09858	-0.084284	-0.143088	-0.799527	0.710785	-0.411172	-1.09971	-1.02247	0.105535	-1.08968	-0.015533	-0.641463	-0.29015	-0.732595	-0.320918	-0.539355	-0.231603	-0.38118	-0.075576	0.086928	-0.542184	-0.706878	-0.340918	-0.905788	-0.902637	-0.735964	-0.451548
CLEC5A	-0.279577	-0.256535	-0.474984	-0.13749	-0.128709	0.003239	-0.056603	-0.103978	-0.233278	-0.292101	-0.112487	-0.060678	-0.259583	0.152907	-0.107922	-0.027274	-0.155205	-0.550789	-0.212248	-0.26512	0.037805	-0.415644	-0.11488	-0.491541	-0.029092	-0.156422	-0.009769	-0.166178	-0.364288	-0.16562	0.44236	0.091143	-0.109041	0.008889	-0.383317	-0.430688	-0.117241	-0.468521	-0.227925	-0.076812	-0.129091	-0.384835	-0.264997	-0.022807	-0.273828	-0.204638	-0.49971	0.226474	-0.218577
CSF1R	-1.51673	-2.32146	-1.36605	-0.223959	-0.295402	-0.781104	-1.37319	-1.89824	-1.21528	-1.15707	-1.39201	0.151799	-1.66795	-1.87076	-1.97929	-1.88169	-1.52505	-1.04497	-1.20541	-1.4833	-1.0319	-2.10881	-0.507425	-1.36796	-0.208035	-2.86829	0.903162	-1.16339	-0.916027	-2.33257	-0.608571	-2.13753	0.00508	-0.876176	-0.60101	-0.652048	-1.1474	-0.507823	-0.940835	-0.359315	-0.269971	-0.171462	-1.01535	-0.715128	0.261157	-1.36263	-0.565939	-0.895218	-1.45607
CYBB	-1.14734	-1.06136	-0.929248	-0.199549	-0.377773	-0.340588	-0.782851	-1.31723	-0.97488	-0.419614	-1.17666	0.786492	-1.4275	-1.07542	-0.862185	-0.521323	-0.451529	-0.604489	-0.46112	-0.741392	-0.509858	-1.09287	-0.117261	-0.658607	-0.145273	-1.29621	1.16582	-0.828126	-0.858645	-1.53993	0.210777	-1.08092	0.225772	-0.441788	-0.072303	-0.542643	-0.479403	-0.527026	0.390131	-0.637245	-0.084627	-0.16102	-0.810276	-0.35027	-0.004367	-1.19249	-1.04131	-0.475549	-1.80796
LILRA2	-0.312513	-0.611932	-0.31786	-0.454295	-0.030362	-0.225187	-0.362675	-0.644005	-0.254522	-0.338657	-0.347335	-0.220106	-0.554797	-0.277619	-0.263799	-0.374382	-0.204009	-0.389713	-0.316259	-0.31547	-0.294169	-0.463179	-0.052397	-0.487279	-0.329014	-0.317389	-0.20104	-0.09916	-0.465061	-0.244964	0.940791	-0.517504	-0.179918	-0.269615	-0.045153	-0.391836	0.217885	-0.199944	-0.230222	-0.040813	-0.023071	0.028226	-0.620024	-0.350527	0.367165	-0.359912	-0.449101	-0.249042	-0.643488
MARCO	-0.40931	-0.373017	-0.189884	-0.175444	-0.457037	0.11132	0.113855	-0.471581	-0.251392	-0.250958	-0.184177	0.55269	-0.360263	-0.390909	-0.228606	0.00646	-0.046314	-0.23956	-0.393033	-0.155016	-0.036941	-0.416022	0.149076	-0.494115	-0.008972	-0.226741	-0.143837	-0.291391	-0.308418	-0.387062	0.560362	-0.019681	-0.364114	-0.410144	-0.16943	-0.245324	-0.238913	-0.391187	-0.238075	-0.093065	-0.113796	-0.346536	-0.625117	-0.331962	-0.11798	-0.445328	-0.378343	-0.179273	-0.087722
MS4A6A	-1.46295	-1.87582	-1.32059	0.028747	-0.690293	-0.989184	-1.40254	-1.63383	-1.16542	-1.24397	-1.1301	0.988424	-2.05725	-2.20638	-1.54683	-1.15864	-1.47099	-0.948557	-0.986033	-1.03784	-0.618398	-2.07058	0.169126	-0.977978	-0.093461	-2.29941	1.09856	-0.924429	-0.995639	-1.75551	-0.292588	-2.16349	0.396063	-0.439075	-0.455137	-0.601198	-1.60555	-0.566068	-0.74419	-0.950531	-0.397514	0.666328	-0.881223	-0.79697	0.161906	-1.33491	-0.769425	-0.966929	-1.64831
ACTA2	-1.75211	-1.38662	-0.845366	-1.0927	0.09039	-1.10947	-0.219728	-1.33098	-2.07416	-1.38026	-1.04498	-0.592583	-0.787853	-2.20035	-1.54757	-1.17447	-0.572286	-0.677905	-2.18357	-1.02131	0.055775	-1.60114	-0.030156	-0.234334	-0.787853	-2.10088	-0.223846	-0.153046	-1.89028	-1.81823	-1.12731	-0.642312	-0.888968	-0.71708	0.401681	0.615491	-0.993614	-1.86319	-2.95377	-1.06379	1.83438	0.418641	-0.882088	-0.715102	-0.407511	-0.487658	0.043329	-0.26825	-0.074233
FAP	-1.08694	-1.05536	-0.735863	-0.929168	-0.67895	-0.39021	-0.768033	-0.591889	-0.687884	-0.651484	-0.747586	-0.498247	-0.815586	-0.672334	-0.631939	-0.644673	-0.50891	-0.251941	-0.60984	-0.456955	-0.66973	-0.803179	-0.17864	-0.719122	-0.490914	-0.431176	-0.698246	-0.472779	-0.843597	-0.55738	-0.610611	-0.780232	-0.496618	-0.196811	-0.453868	-0.342023	-0.636545	-0.532701	-0.515382	-0.505817	-0.442827	-0.79069	-0.330859	-0.671716	-0.369037	-0.367121	-0.49574	-0.455865	-1.01499
PDGFRB	-1.4614	-1.57201	-1.49813	-1.42745	-0.859639	-0.979333	-0.13867	-1.24808	-0.506901	-1.45953	-0.935353	-1.03165	-0.332908	-0.912402	-0.501525	-1.21999	-0.478487	-1.11455	-1.83885	-0.098848	-0.433438	-2.34007	0.231236	-0.126237	-1.11104	-0.956778	-0.613207	-0.961407	-2.40877	-1.06711	-0.562089	-0.664212	-1.20611	-1.06298	-0.871549	0.350525	-0.424466	-1.53316	-2.77005	-1.27143	0.503765	-0.528633	-0.090562	-0.454317	-0.485662	-0.443591	-0.550722	-0.504842	-0.652201
PDPN	-1.49809	-1.92797	-1.05458	-0.518891	0.554157	-1.00714	-1.65261	-1.09458	-1.01968	-1.6446	-1.23041	-0.9601	-0.444791	-2.1694	-1.54066	-1.97148	-0.888113	-1.44017	-0.397149	-2.14495	-1.48857	-2.2215	-1.35468	-1.35442	-0.91706	-1.72487	-0.581037	-0.770441	-1.07201	-1.20235	-1.00326	-1.72473	0.072722	-0.507001	-0.78309	-0.154492	-1.9928	-1.15137	-0.637217	-1.3613	-0.218583	0.182756	-1.29102	-2.36843	0.137038	-0.448336	-1.01567	-2.07964	0.412194
VIM	-1.57829	-2.25956	-1.27411	-1.01823	-0.529028	-1.23264	-0.913372	-1.55347	-1.92016	-1.68307	-0.42272	-0.112544	-2.71336	-1.43413	-1.72294	-1.64108	-0.808381	-0.0784185	-1.86283	-0.32536	-0.478237	-2.18077	-0.137574	-0.602609	-0.254543	-2.25755	0.136344	-1.19133	-2.03755	-2.35824	-0.20051	-1.4202	-0.626178	-0.455941	-0.352161	0.123341	-0.645459	-1.30705	-3.39477	-1.11522	0.598963	-0.230038	-0.366488	-0.368407	-0.669633	-0.687349	-0.667651	0.216732	-2.59816
MME	-1.68001	1.95596	-1.38217	0.147487	-0.949863	-0.308146	-1.27257	-1.54141	0.216984	-0.101982	0.013273	1.12191	-1.39471	-0.350763	0.066564	-0.328485	0.665448	-0.813983	-1.5435	1.87789	-0.53788	0.838971	0.999978	-0.98341	0.585602	-0.908689	0.833109	-0.789309	-1.47928	-0.85519	0.993976	2.00449	-0.004538	-0.7746	-0.75468	-0.691693	-1.13999	-1.63968	-1.00821	-0.585005	-0.289109	-1.4596	-1.5029	-0.795093	0.09681	-0.911865	-1.04391	-0.962455	-1.97645
CD74	-2.06984	-2.32817	-1.57337	0.362656	0.236643	-2.02721	-1.14332	-1.00036	-0.46576	-1.76361	-0.17116	2.08005	-2.82804	-0.270723	-0.222784	-1.82573	-1.29624	-0.604645	-1.45383	-1.4926	-0.699331	-1.49588	-0.527607	-1.89228	0.647352	-2.63628	1.99392	-0.61646	-0.68999	-2.58594	-0.213527	-1.82109	0.500158	0.129594	-0.136846	-0.044674	1.03616	-0.568243	-1.40345	-0.192688	0.725883	0.223477	-0.319519	-0.782239	-0.426365	-1.55468	-0.719772	-0.473104	-2.25136
MCAM	-0.2515	-0.037213	-0.345475	-0.308107	-0.097754	-0.264653	-0.282883	-0.213198	-0.140572	-0.31608	-0.044979	-0.01768	-0.159788	-0.271252	0.133896	-0.294857	0.096401	-0.209631	-0.591784	0.190091	-0.11803	-0.299659	-0.248206	0.193604	-0.038869	-0.304718	-0.130777	-0.285049	-0.504074	-0.311058	-0.307153	-0.278786	-0.371488	0.038758	0.019374	-0.105312	0.167795	-0.440061	-0.264861	0.053632	0.259261	0.09498	-0.115319	0.380555	0.03714	-0.038257	-0.084784	-0.027016	0.019334
CAV1	-1.10813	-0.763767	-0.578859	-0.665841	-0.232855	-0.799169	-0.980361	-1.3692	-0.958294	-0.999654	-0.311811	0.570377	-1.27063	-1.12272	-0.675605	-0.344047	-0.471718	-0.132498	-0.716163	0.445624	-0.343605	-0.0994475	-0.511451	-0.661427	-0.420449	-1.41799	-0.00575	-0.378904	-1.46544	-1.38436	-0.729264	-0.820815	-0.716295	-0.611304	0.409575	-0.559071	-0.162952	-1.17595	-1.11187	-0.740424	1.05908	-0.620314	-0.688167	-0.692294	-0.82106	-0.120485	-0.420115	-0.623723	-0.912362
CD33	-0.411364	-0.918657	-0.437387	-0.221164	-0.369182	-0.163689	-0.522716	-0.530768	-0.257739	-0.247478	-0.48121	0.260479	-0.706029	-0.244083	-0.413551	-0.61097	-0.75495	-0.609116	-0.489436	-0.313437	-0.141522	-0.658644	-0.142396	-0.419595	-0.621094	-0.319224	0.227371	0.373595	-0.59471	-0.448605	-0.112419	-0.51862	-0.113904	0.043819	0.382365	-0.190389	-0.284445	-0.501929	-0.445562	-0.062885	-0.159661	-0.492289	-0.497641	-0.27816	-0.383817	-0.382691	-0.47053	-0.427411	-0.426568
CD14	-2.04356	-2.27318	-1.08357	-0.499762	-0.389014	-0.667559	-0.474357	-2.39318	-1.80259	-0.65921	-1.14323	-0.136509	-1.71764	-1.49297	-1.87223	-1.70638	-1.40274	-1.18962	-1.37672	-1.22476	-0.843931	-1.79441	-0.514808	-1.15539	0.01547	-2.26566	0.375339	-1.00652	-1.72097	-2.34689	0.663051	-1.51462	-0.390237	-1.2944	-0.529139	-0.583978	-1.4856	-1.00867	-1.55936	-0.579367	-0.464863	-0.162168	-0.540073	-0.979027	0.165234	-1.77401	-0.981382	-0.740147	-1.19565
FUT4	0.059696	-0.013089	-0.742521	-0.154718	-0.358332	0.436	-1.13556	0.724778	0.259001	0.255607	0.614705	1.67245	-0.297337	-0.115055	-1.40923	1.71462	-0.55708	0.598028	-0.284866	1.06571	-0.575132	-1.14531	-1.22053	-0.690907	-0.609724	0.571063	0.968173	-0.247195	1.26409	-0.47321	-0.727973	-1.7008	-0.907087	-0.409545	0.486011	0.042696	0.019492	0.204602	-0.351951	0.128433	-0.651475	-0.385314	-0.859669	-0.709941	-0.420941	-0.579252	-0.711714	-0.722436	-1.06162
ITGAM	-1.03925	-1.14852	-0.873755	-0.622391	-0.381578	-0.172376	-0.661106	-1.20558	-0.742275	-0.878254	-0.59448	0.001756	-1.10234	-0.521726	-0.791485	-0.669268	-0.775761	-0.431922	-0.555585	-0.027504	-0.211676	-0.855519	0.07075	-0.947455	0.034763	-0.699053	-0.024612	-0.756955	-0.871513	-0.408208	0.297914	-0.547147	-0.526473	-0.584615	-0.505322	-0.536018	-0.70059	-0.6307	-0.175566	-0.274325	-0.549313	-0.739672	-0.390776	-0.350153	-0.171929	-1.26427	-0.842077	-0.322592	-0.368016
IL6	-0.843777	-1.05683	-1.75809	-1.29856	-0.215652	-0.885169	-1.23169	-0.947042	-1.21125	-0.90596	-1.15612	-0.625938	-1.18223	-0.890703	-1.10979	-0.907225	-1.07571	-0.710903	-1.24194	-1.01519	-1.00175	-1.54119	0.012516	-1.4379	-0.481364	-0.762239	-0.261418	-0.594703	-1.04839	-0.503291	0.483803	-1.17018	-1.13344	-0.318533	-0.650661	-0.357225	-1.09922	-1.21221	-0.9861	-0.915594	2.23129	-1.06005	-0.747279	-0.60621	-0.038873	-0.445914	-1.26319	-0.59183	-1.39133
IL8	-2.81883	-1.67711	-1.90035	-2.99996	1.16556	-0.302407	-0.722994	-0.820348	-2.23157	-1.21415	0.172435	-1.30269	-3.69006	-2.55316	-1.93725	-0.433681	-0.247645	-1.97725	-2.14278	-2.57999	0.258185	-0.685154	0.980418	-0.472945	2.70827	-3.20987	-1.605	-1.33911	-3.01649	-2.97439	3.2396	-0.70698	-2.3141	1.33729	-0.474235	1.58571	-1.02411	-2.40642	-1.68603	-0.447503	-0.672056	-3.39494	-0.780759	-1.20717	-0.166387	-1.78316	-0.376691	-0.240422	-2.05782
STAT3	-0.833942	-0.756726	-0.553586	0.022963	0.197096	-0.153571	0.007233	-0.417897	-0.415535	-0.475639	-0.04159	0.50216	-1.33766	0.131726	0.30089	-0.903926	-0.374996	0.041047	-0.261188	-0.219884	-0.131817	-0.380751	-0.449086	-0.317079	-0.133622	-0.497377	0.396761	0.516311	-0.031601	-1.20677	-0.635204	0.098234	0.323176	-0.453904	-0.048485	-0.337076	0.047285	-0.13744	-0.206243	0.331519	-0.236639	-0.695077	-0.259544	-0.105331	0.111461	-0.547625	-0.203883	0.057491	-0.491495
PTGS2	0.018825	0.0846565	-0.857705	0.0787645	1.82489	-0.516757	-0.679552	-0.0277505	-0.99249	-2.57235	-1.49517	-1.80071	-2.9533	1.24774	0.397375	-1.52504	-1.70254	-1.37544	-1.00978	-2.65877	-2.35708	1.82385	0.870897	-0.541571	-0.515328	-2.78632	-0.718202	-2.37826	-0.72623	1.70413	0.922233	1.44279	-0.56423	-0.645051	0.909709	-0.320377	-0.410774	-0.318213	-0.589757	-1.79137	2.2234	-2.01336	-2.15244	-2.1385	0.324777	1.30805	-0.88547	-2.51205	1.2295
TNF	-0.47279	-0.759105	-0.899293	-0.131598	-0.5131	-0.504372	-0.325533	-0.612598	-0.422359	-0.287129	-0.620199	0.21296	-0.768114	-0.463718	-0.327739	-0.389497	-0.525041	-0.505722	-0.236679	-0.294143	-0.334432	-0.567584	-0.342614	-0.528092	0.264361	0.031443	0.123626	-0.3126	-0.575787	-0.621281	0.971198	0.39677	0.207577	-0.176449	-0.326423	-0.026701	-0.216601	-0.574286	-0.443978	-0.075676	-0.237484	-0.370174	-0.496577	-0.176143	-0.261667	-0.680138	-0.372203	-0.09257	-0.68969
PMEPA1	-1.37695	-1.34553	-1.26013	-1.21839	-1.18454	-1.14287	-1.1384	-1.12352	-1.1146	-1.07014	-1.06241	-1.05471	-1.04916	-1.04447	-1.04138	-1.01992	-1.01123	-1.00521	-0.974514	-0.974115	-0.971733	-0.933325	-0.921719	-0.898332	-0.896667	-0.881981	-0.872858	-0.872144	-0.861478	-0.848814	-0.846132	-0.839262	-0.835299	-0.824523	-0.816645	-0.815286	-0.810986	-0.804613	-0.801609	-0.792804	-0.782999	-0.777224	-0.772496	-0.772323	-0.772173	-0.772025	-0.764428	-0.763307	-0.75815
Macrophages M2	0	0	0	0.0991575	0	0	0	0	0	0	0	0.0913425	0	0	0	0	0	0	0	0	0.00511848	0	0.0595855	0	0.0234796	0	0.0262846	0	0	0	0.0111464	0	0	0	0	0	0	0.0672371	0	0	0	0.048187	0.0096651	0	0.0679545	0	0	0	0
Monocytic lineage	-0.722362	-0.131548	0.0567215	-0.567952	-0.470202	-0.556596	-0.0860763	-0.790188	-1.12683	-0.989067	-0.182978	-0.554761	-0.612229	1.22705	-0.433134	-1.25698	-0.613058	-0.669053	-1.1575	-1.03587	-0.866294	-0.637166	-1.08446	0.007835	-0.874755	-0.982954	0.457421	-0.784807	-0.202801	-0.31106	-0.835557	-0.713017	0.63796	0.833716	-1.46125	0.416386	0.231153	0.42093	-0.554061	-0.96882	0.164911	-1.04411	-0.651567	-0.998849	-0.563295	-0.749263	0.685504	-0.0676652	-0.368618
CAF	-1.5369	-1.56428	-1.1717	-1.03468	-0.159349	-1.12491	-0.788346	-1.08826	-1.00276	-1.62913	-0.924207	-0.951637	-1.35359	-1.42727	-1.35738	-1.71839	-0.783208	-0.595454	-1.38863	-1.07433	-0.762557	-2.02123	-0.675219	-0.668821	-1.10973	-1.26463	-0.638169	-1.055	-1.52515	-1.15273	-0.848173	-1.23013	-0.48345	-0.800246	-0.805634	-0.202376	-1.26741	-1.43944	-2.41234	-1.37347	0.955384	-0.612616	-0.727501	-1.46711	-0.254598	-0.595694	-0.548061	-0.814455	-1.05081
StromalScore	-4164.14	-5016.49	-4175.96	-2216.01	-1263.47	-3774.83	-3387.68	-3746.12	-3264.76	-4517.34	-3171.15	81.6326	-2650.26	-3476.62	-4467.64	-4197.38	-3967.08	-4329.15	-3381.27	-2838.38	-3161.22	-4859.84	-381.433	-3003.73	-2570.56	-3966.02	551.907	-2244.19	-4547.88	-4397.5	-1241.87	-4730.56	-1009.13	-3010.96	-1675.53	-871.005	-3856.81	-4106.01	-1687.82	-4284.1	3080.66	-745.737	-3445.42	-3406.66	-653.853	-2253.85	-3466.92	-3519.55	-1343.62
ImmuneScore	-3548.52	-4534.76	-3561.53	-826.968	1977.8	-3481.02	-3251.81	-2729.32	-3822.79	-2870.19	-2975.59	4506.17	-3116.73	-3823.62	-2598.21	-4328.77	-3435.71	-3765.5	-2972.68	-3279.51	-3640.54	-3479.77	-651.433	-4363.59	2360.62	-4501.87	5847.44	-2225.44	-3428.12	-4098	2718.69	-3732.56	3361.61	-1936.55	-1522.11	-1495.8	-1315.78	-3878.15	-28.7003	-2740.03	-284.717	-177.585	-2829.15	-3302.77	-156.643	-3250.36	-4040.51	-245.666	-1971.95
ESTIMATEScore	-7712.66	-9551.25	-7737.49	-3042.98	714.33	-7255.85	-6639.5	-6475.45	-7087.55	-7387.53	-6146.74	4587.81	-5766.98	-7300.24	-7065.86	-8526.15	-7402.8	-8094.64	-6353.95	-6117.89	-6801.76	-8339.62	-1032.87	-7367.31	-209.942	-8467.88	6399.34	-4469.63	-7975.99	-8495.5	1476.83	-8463.12	2352.48	-4947.51	-3197.65	-2366.8	-5172.6	-7984.15	-1716.52	-7024.13	2795.94	-923.322	-6274.57	-6709.43	-810.497	-5504.22	-7507.43	-3765.22	-3315.58
[truncated: 259 more columns]
