# Supplementary material for: PMEPA1 Is a Prognostic Biomarker That Correlates With Cell Malignancy and the Tumor Microenvironment in Bladder Cancer
Source: Front Immunol. 2021 Oct 28;12:705086. doi: 10.3389/fimmu.2021.705086 (PMC8582246; doi:10.3389/fimmu.2021.705086)
Supplement: Supplementary file 9 [file DataSheet_1.zip › Supplementary Tables/Table13.xlsx]

## Sheet: Sheet3
Table S13. Detailed information of genes of checkpoints, TAMs, CAFs, MDSCs, inflammatory cytokines and six enchiment scores in GSE48075
PMEPA1	6.05766	6.08615	6.09887	6.10102	6.10286	6.11251	6.1246	6.13282	6.13977	6.19091	6.21138	6.21364	6.21884	6.22466	6.24571	6.26606	6.26992	6.27003	6.28207	6.28396	6.28674	6.31871	6.3226	6.32385	6.33131	6.33783	6.33849	6.34314	6.34439	6.35736	6.36173	6.36732	6.38224	6.38623	6.39836	6.39853	6.40321	6.40967	6.41334	6.42778	6.43024	6.4321	6.44048	6.44755	6.45326	6.45872	6.46669	6.47096	6.50582
PMEPA1	Low-PMEPA1	Low-PMEPA1	Low-PMEPA1	Low-PMEPA1	Low-PMEPA1	Low-PMEPA1	Low-PMEPA1	Low-PMEPA1	Low-PMEPA1	Low-PMEPA1	Low-PMEPA1	Low-PMEPA1	Low-PMEPA1	Low-PMEPA1	Low-PMEPA1	Low-PMEPA1	Low-PMEPA1	Low-PMEPA1	Low-PMEPA1	Low-PMEPA1	Low-PMEPA1	Low-PMEPA1	Low-PMEPA1	Low-PMEPA1	Low-PMEPA1	Low-PMEPA1	Low-PMEPA1	Low-PMEPA1	Low-PMEPA1	Low-PMEPA1	Low-PMEPA1	Low-PMEPA1	Low-PMEPA1	Low-PMEPA1	Low-PMEPA1	Low-PMEPA1	Low-PMEPA1	Low-PMEPA1	Low-PMEPA1	Low-PMEPA1	Low-PMEPA1	Low-PMEPA1	Low-PMEPA1	Low-PMEPA1	Low-PMEPA1	Low-PMEPA1	Low-PMEPA1	Low-PMEPA1	Low-PMEPA1
Tag	GSM1167440	GSM1167374	GSM1167352	GSM1167474	GSM1167357	GSM1167345	GSM1167467	GSM1167362	GSM1167455	GSM1167351	GSM1167368	GSM1167473	GSM1167397	GSM1167444	GSM1167415	GSM1167389	GSM1167454	GSM1167405	GSM1167469	GSM1167425	GSM1167337	GSM1167335	GSM1167348	GSM1167435	GSM1167356	GSM1167392	GSM1167412	GSM1167420	GSM1167430	GSM1167371	GSM1167394	GSM1167409	GSM1167426	GSM1167349	GSM1167359	GSM1167413	GSM1167472	GSM1167358	GSM1167353	GSM1167333	GSM1167432	GSM1167365	GSM1167456	GSM1167428	GSM1167462	GSM1167341	GSM1167436	GSM1167464	GSM1167431
PDCD1	5.95699	6.36247	5.87012	6.04963	5.63256	5.78816	5.92315	5.88166	6.27984	5.88362	5.70349	5.7498	5.59246	6.64775	5.51033	6.00652	5.6094	5.81352	5.98573	6.05897	5.79286	5.73904	5.83491	5.76394	5.59156	5.76394	5.49249	6.01212	5.75515	5.78005	5.76527	5.55397	5.88069	5.74335	5.73742	5.87578	5.99458	5.75676	5.79701	5.65907	5.86814	5.64789	5.88557	5.93758	5.51916	5.73985	5.4192	5.96717	5.6427
CTLA4	5.86938	6.04549	5.83213	6.24279	5.91839	5.97177	6.30615	6.71301	6.98766	5.79727	5.8107	5.8107	5.91313	6.58826	5.76607	6.06437	5.96	5.87381	5.76792	6.06415	5.93993	5.79727	5.96139	5.90569	5.88118	5.56133	5.87652	6.49633	6.00068	6.06026	6.14608	5.8674	6.65793	6.12205	6.0457	5.83137	6.0148	5.72028	5.83845	5.67525	6.01837	5.70016	5.66903	6.39609	5.86617	5.76607	6.25946	6.0054	5.81455
LAG3	6.30415	7.24812	6.38681	6.62542	6.47654	6.46793	6.71809	8.44419	8.07692	6.14384	6.10706	6.53419	6.67172	8.31007	5.93993	6.88252	6.13278	6.54086	6.5489	6.82031	6.36824	6.40122	6.59932	6.09635	6.71918	5.86617	6.71287	7.15522	5.98345	6.92541	6.38405	6.08789	6.61927	8.23496	6.35808	6.22574	6.69975	6.09866	6.24241	6.02348	6.29737	6.05897	6.22342	6.47021	6.57107	6.27128	6.13791	6.34979	6.21218
HAVCR2	7.74792	8.41337	8.46438	8.7137	8.46919	6.41583	7.35861	10.1691	10.0348	7.79299	7.77656	8.26505	8.38647	9.70422	6.97338	7.86134	8.37064	8.24926	8.51302	9.07783	7.75589	7.13278	7.8196	7.06264	7.1632	6.9659	7.17253	9.05926	6.94977	7.41024	7.82024	6.8116	8.72339	8.53267	8.09782	6.94533	8.69077	7.41304	7.11145	6.62381	7.53559	6.93097	7.04221	8.70456	7.57448	6.66149	8.32513	7.7226	7.48341
GZMB	6.51743	8.5889	8.32576	8.08369	6.97888	6.09529	7.02215	8.59156	10.1232	5.83289	6.56514	6.60184	7.10266	9.71461	6.04264	6.75902	6.73958	7.36151	7.00349	8.08513	6.58767	5.90929	6.17871	6.10455	7.19131	5.93381	6.37313	7.80387	5.61618	6.56056	6.18229	5.99435	7.12794	8.0167	7.91701	6.1177	6.89724	5.91767	6.03298	5.9458	7.20016	5.99661	5.66221	7.61618	6.27482	6.12598	6.93263	6.16812	5.80632
CD274	5.92457	5.75355	5.87504	5.8334	5.84373	5.81506	5.77584	5.96809	5.96993	5.75248	5.74443	5.89724	5.86419	6.17592	5.80168	5.86617	5.86864	5.88484	5.87529	6.16068	5.69544	5.69766	5.75729	5.89433	5.89215	5.88899	5.7046	5.90761	5.61883	5.63052	5.92172	5.62877	5.70266	5.84699	5.78477	6.11249	6.04658	5.95954	5.61235	5.76898	5.53543	5.92719	5.96417	5.81609	5.97636	5.67807	5.75649	5.68734	5.77689
TGFBR1	5.72247	5.85574	5.99164	5.85898	5.90087	5.9814	6.10434	5.90087	5.91791	5.93522	5.79181	6.04701	5.99977	5.70515	5.93428	5.76553	5.81916	6.48897	6.01948	5.96855	5.97453	5.92884	5.84825	5.95	6.13155	5.69432	6.10538	6.18031	5.96555	5.74201	5.67835	5.88606	5.87676	5.7879	6.03804	5.99616	5.95466	5.77926	6.02215	5.69627	6.15967	5.66846	5.56864	5.91241	5.50303	5.71067	5.85375	6.20281	5.89045
CD86	5.72656	6.8071	6.35438	6.1467	5.988	6.1983	6.0813	6.89482	7.25106	6.0027	5.99164	5.81044	5.79675	6.08321	5.8107	5.91815	5.99367	6.33217	5.85972	6.15421	5.94181	5.87357	6.22439	5.83036	6.3482	6.18368	5.9357	6.5575	5.95629	6.02414	6.26228	6.11437	6.17053	6.31832	6.12184	6.00809	6.20926	6.26922	6.27184	5.86493	6.03408	6.00405	6.03188	6.3127	5.75007	5.82731	6.31452	5.75275	5.99865
CCL2	6.78581	8.31007	7.97235	8.87477	6.1235	9.36102	8.46471	8.95974	10.9586	7.3435	8.52176	7.08119	7.80748	10.0727	7.24375	9.64782	7.59066	7.87178	6.60422	8.13791	6.11228	7.84618	6.98482	7.3194	7.03936	6.77334	5.85499	7.65821	6.7849	6.82617	9.09257	6.59201	8.64793	7.73917	8.50299	6.67271	7.20398	8.46956	6.192	7.28817	6.57546	6.27482	6.36632	9.97533	7.29545	6.72955	8.42622	7.17642	6.8627
CD68	9.1716	10.2111	11.0477	10.1417	9.51152	9.6761	10.5861	10.1841	9.21476	9.02774	9.50793	9.92886	10.262	10.4346	8.93065	10.4909	9.21815	10.714	10.6192	9.93006	9.87346	9.70376	10.1953	9.21648	10.0962	9.7373	11.2817	9.04032	9.05769	10.2304	9.19103	8.89476	9.52728	10.4201	9.3095	9.35025	10.342	9.90662	10.6473	10.559	9.48029	9.67507	8.85814	9.85675	9.09919	10.559	9.92001	9.92352	9.57516
PTGS2	8.61924	6.38906	10.6043	7.58805	7.09362	8.8464	6.23907	7.18803	7.77502	8.52785	10.1832	6.84902	7.5232	8.37562	10.1276	8.74106	6.98867	11.5426	7.54477	7.37231	8.6453	7.18102	10.0958	10.1378	9.18257	6.63173	7.17724	8.90857	7.0761	7.52082	8.91845	6.42235	10.0895	9.05298	8.72063	9.0613	8.98274	9.63251	7.83504	8.96349	6.73463	6.90086	8.32034	9.50316	7.54638	6.05094	6.88292	7.55273	7.41243
CD163	6.93805	7.82674	8.02746	8.05436	6.98504	6.54381	6.93428	9.61425	9.15297	6.77307	6.46467	5.83996	7.12474	8.70498	6.85947	8.42211	7.13976	6.15462	6.65778	7.45385	6.19042	6.27277	6.10852	6.87922	6.31596	6.29168	5.79935	7.58767	5.96093	6.35984	8.3516	5.91743	7.79617	6.88521	6.97808	6.29002	7.14221	6.77189	6.1981	6.05485	6.84637	6.44278	6.27221	8.01408	7.03771	6.07189	8.37138	6.6907	6.55136
VSIG4	6.26416	6.13258	6.57516	6.46858	6.25927	5.83162	6.15805	6.39043	6.73213	6.0197	5.78136	5.98003	6.22997	7.05235	5.85947	6.30214	6.12598	6.07082	6.13996	6.38422	6.01525	5.90689	6.12226	6.18765	5.79338	5.62673	6.08704	6.34376	5.81711	5.99571	5.99481	5.60851	6.25361	5.97223	6.14853	5.82426	6.41481	6.17532	6.09064	5.66391	6.17652	5.89118	6.03276	6.32643	6.02503	5.848	6.55321	6.10936	5.92932
C1QA	6.65392	6.83731	7.58984	6.97315	6.75114	6.09445	6.87836	7.5172	8.02054	6.65664	6.35067	6.31306	6.78123	8.25016	6.25304	6.848	6.96947	6.08385	7.22304	7.19751	6.16732	5.68986	6.37069	6.0993	6.0917	6.2765	6.17253	7.41227	6.17752	6.69891	6.79116	6.73485	7.17642	6.7075	6.57213	6.11103	6.8591	6.19633	5.95303	6.05658	6.76858	6.34092	6.29241	6.91636	6.75569	5.81634	7.29618	6.40344	6.39043
CLEC5A	5.58856	5.76288	5.81992	6.37816	5.78241	5.77663	5.86617	5.99322	6.7416	5.75221	5.77531	5.86047	5.99752	6.44609	5.78372	5.59902	5.71809	5.85922	5.86814	6.2466	5.88289	5.84825	6.10056	5.75836	5.66534	5.72383	5.77716	6.17871	5.61412	5.89772	5.96023	5.69988	6.05788	5.77321	5.54844	5.70238	5.96047	5.82451	5.60851	5.88142	5.83238	5.58976	5.88191	5.95396	5.69209	5.94767	5.71727	6.08364	5.97016
CSF1R	7.4957	8.23112	9.40943	8.23726	7.73166	6.58661	8.3267	9.82482	9.42488	7.37434	7.98271	8.08369	8.01937	8.97519	7.39678	8.67363	7.86567	9.00296	9.19628	9.7373	8.5835	7.35235	8.24608	7.8399	7.76082	7.51436	7.69049	8.43609	7.82222	8.93973	9.21165	7.00944	9.24748	9.26113	9.33606	7.69293	8.87363	8.84445	7.47395	7.39977	8.00635	7.75368	7.24041	9.48309	7.75141	7.88185	9.57766	8.57769	7.70453
CYBB	6.33735	6.75596	7.74295	7.14751	6.72233	6.00383	6.73863	8.14746	7.92576	6.43012	6.30086	5.90256	6.39472	7.5238	6.38353	6.49857	6.52607	6.04133	6.35878	7.40829	6.32823	5.99413	6.06242	6.23247	6.44791	6.21471	6.1918	7.18279	6.19357	6.33092	6.56514	5.74712	7.01179	6.51995	7.21607	5.83668	6.72874	5.897	6.07275	6.00675	6.39146	6.14282	6.10748	7.3353	6.03694	5.95466	7.0649	6.35473	6.15056
LILRA2	5.74685	5.6837	5.71397	6.07082	5.6476	5.75007	5.75141	6.06566	6.18963	5.75114	5.47151	5.51286	5.6522	5.67243	5.40327	5.77689	5.73064	6.17712	5.77083	6.00495	5.52888	5.5008	5.68594	5.78869	5.66562	5.48607	5.69794	5.64472	5.66249	5.85674	5.83061	5.44659	6.02967	5.76713	5.98231	5.76977	5.86146	5.72274	5.89312	5.56285	5.8212	5.41515	5.69377	6.35421	5.66164	5.2211	5.95745	5.79338	5.64097
MARCO	5.79546	6.15745	5.76261	7.27547	5.78999	5.60851	5.69181	6.03716	6.28707	5.67892	5.65277	5.74766	6.07361	8.26505	5.7412	5.87897	5.70404	5.99345	5.87332	5.95233	5.94228	5.7339	5.63633	5.70072	5.52325	6.02015	5.86938	5.78999	5.7021	5.88387	5.86913	5.68454	5.93923	5.8387	6.03694	5.89166	5.94322	5.62439	5.79649	5.92813	5.95861	5.58256	5.9644	5.97659	5.84298	5.91767	5.76713	5.60881	5.80503
MS4A6A	7.75616	7.06717	8.62297	7.3805	7.31633	6.78633	7.42492	9.96656	9.56839	7.35782	7.46213	6.98959	6.9216	8.29117	6.94193	7.8315	7.88319	6.95385	8.20447	8.80858	6.88032	6.34767	6.57304	7.31967	6.9148	6.04286	6.30633	8.58071	6.82922	6.91061	8.29513	6.35244	8.69881	7.74241	8.47285	6.61279	7.98003	7.68692	6.7451	6.10706	7.03705	6.68075	6.71342	8.50914	6.85549	6.49073	8.791	7.37452	6.51869
ACTA2	12.1437	11.1076	11.1125	10.6235	11.2178	9.45992	10.8283	10.3485	12.247	10.7598	13.2418	13.3364	11.3777	9.50311	11.7731	13.1476	12.2603	11.2506	11.6986	13.5346	11.0477	12.1883	11.1138	12.5021	9.93114	11.9775	9.83646	11.0557	10.1444	12.9856	11.7485	11.4175	12.4684	13.0027	14.2275	14.1258	9.9969	12.6761	11.0049	11.4421	12.3592	11.1586	9.82901	13.0692	9.87851	11.7427	14.2802	11.4286	10.4298
FAP	5.94486	6.25814	6.02126	6.24241	5.95907	5.78267	6.05311	6.0045	6.80452	5.7301	6.02481	6.43446	6.15906	6.44012	6.14995	6.68328	6.60437	5.85225	5.75114	6.18805	5.80064	6.02503	6.08321	6.34767	6.00428	6.05853	5.89142	6.79364	5.95373	5.96	6.18408	6.01859	6.55428	6.48091	6.45779	6.25493	6.03804	6.48913	5.8679	6.03012	6.21121	6.22651	6.03584	6.42727	5.94673	6.11562	6.44493	6.1813	6.07403
PDGFRB	8.5755	7.46369	7.57289	8.01753	7.41591	7.55175	8.40459	7.44402	8.37695	7.24184	8.34509	8.54512	8.8448	7.49969	8.7173	9.70167	8.21728	9.18021	7.36658	8.30182	8.00955	8.18943	8.63161	8.72847	6.96878	8.69916	8.36672	8.17048	8.01848	8.72096	7.99836	8.9271	8.75982	9.73351	9.18155	8.78486	7.79727	8.56689	7.39729	8.11166	9.44346	7.71335	6.90244	9.58278	8.12448	8.72206	9.12536	8.42756	8.16385
PDPN	6.66907	5.96722	6.55367	6.17075	6.21284	6.12141	6.52739	6.45952	6.96311	6.3639	5.99696	6.04304	6.98663	6.34719	6.13658	7.10629	7.10887	7.15429	7.24484	7.38571	6.68734	7.14559	7.05301	6.86719	6.10573	6.38753	6.42749	6.67255	6.74261	7.37432	6.58473	6.53098	7.34943	6.58316	7.63181	6.35144	6.64812	7.27235	6.23447	6.88652	6.44688	5.94961	6.31575	7.522	6.57692	6.77337	7.3467	6.83471	6.71402
VIM	9.85292	10.354	10.6248	10.2465	9.40074	8.6083	10.4277	11.416	10.9206	9.11775	9.8077	8.61707	9.42656	9.80778	9.93514	11.6223	9.98997	9.07767	9.36228	10.5405	10.2976	10.4273	10.0427	10.4637	9.49248	10.5553	8.58609	10.7042	9.00749	11.0431	11.0922	10.0927	10.8269	11.5516	11.8163	9.79492	9.37644	11.0196	9.09566	10.3659	10.3063	9.69971	9.1816	10.8988	9.06199	10.9958	11.713	10.092	9.47542
MME	5.76479	5.80278	5.78753	5.88562	5.8172	5.97333	5.76808	5.89033	5.91407	5.74405	5.89912	5.82367	5.84609	6.45493	6.10293	5.74655	5.75827	5.79059	5.93172	5.67113	5.77352	5.79687	5.66532	6.03238	6.01296	5.80225	5.88707	5.89199	5.81746	5.81778	5.66363	5.80363	5.77777	5.86317	5.82121	5.79818	5.57575	5.67946	5.6493	5.72559	6.09998	5.77925	5.66065	5.89067	5.61919	5.81409	5.75309	5.63823	5.95566
CD74	10.0469	11.3809	12.1411	12.6835	9.04275	7.34421	10.8104	11.2535	10.5734	9.22345	9.41136	8.88533	9.87912	9.97533	11.3057	10.1193	9.48309	9.69258	11.0177	10.9063	9.48718	7.8724	9.8965	11.0072	9.60231	9.59274	9.03463	11.0061	8.78152	10.4519	9.91166	7.13812	9.66973	11.6132	10.495	8.42861	10.5651	9.65234	10.5264	7.81333	9.45391	7.32715	8.84624	10.3372	9.87793	7.89488	9.9881	9.67025	9.31576
MCAM	5.7126	5.81378	5.86839	5.80297	5.88947	5.79701	5.69544	5.90737	5.87012	5.73958	5.68061	6.4573	5.81276	5.79597	5.90641	5.88777	5.79571	5.92932	5.63227	5.71232	5.85225	5.71397	5.84775	5.79442	5.88533	5.87652	5.90833	5.87234	6.05028	5.77136	5.75676	6.2034	5.58015	6.2589	5.87578	5.93074	5.6565	5.89651	5.69042	5.63285	6.04723	5.93074	5.77215	5.70072	5.84273	5.84524	5.62965	5.72574	5.89942
CAV1	9.61649	7.4635	7.76235	7.46223	6.66629	6.95718	7.86463	7.52805	9.16939	7.25815	7.35498	6.82374	7.24837	7.32147	7.96723	8.81507	8.09448	6.75271	8.04329	8.21269	7.62711	7.69991	6.95034	8.49837	6.83571	8.02615	6.46421	9.27936	7.42531	7.44173	7.80425	7.90282	7.73361	8.43351	8.38834	8.91893	7.34585	8.75487	7.17791	7.91365	7.97354	7.55063	7.13695	8.39637	7.11416	7.82768	9.23414	7.5038	7.23595
CD33	5.7952	5.77531	6.0468	6.19101	5.75702	5.38543	5.88655	6.40497	6.595	5.52011	5.86071	5.7952	5.89772	6.08958	6.08172	5.97888	6.06673	5.72329	5.94813	6.27557	5.81096	5.70016	5.68902	6.04636	5.60318	5.81173	5.77558	6.27594	5.88655	5.95652	6.03518	5.71617	6.36702	5.9357	6.51649	5.99977	6.0781	5.86171	5.71918	5.87381	6.06329	5.6522	5.68482	6.37226	5.99345	5.63691	6.11499	5.79181	5.69237
CD14	8.7477	9.10166	9.6376	9.14987	8.79088	7.46875	9.17841	11.114	10.742	7.9053	8.665	9.28789	9.32618	10.2406	8.26662	9.17903	9.11794	9.77852	9.39025	9.81054	8.66306	8.70201	8.89733	8.16417	8.30727	7.52945	8.21045	9.67679	8.11136	8.78065	9.77568	8.14286	9.70442	9.21696	9.09279	8.03098	9.09193	8.82455	7.45104	7.7684	8.6517	7.80232	7.85185	9.8405	8.80014	8.0404	9.65801	9.05602	8.5492
FUT4	7.94498	8.90593	6.29682	7.32445	7.21471	7.08598	6.67624	6.57652	8.28674	6.96336	6.07039	6.12515	6.18229	5.81198	7.66945	7.90845	7.24574	6.88801	6.88765	6.78568	6.82209	6.31886	6.11374	7.55152	6.14323	6.98766	5.83618	7.69049	5.81813	6.37434	7.03551	6.30159	6.48365	6.43613	6.74214	6.68846	6.54628	5.77847	7.23869	7.44799	6.43463	5.7271	6.84361	8.253	6.19101	6.18289	6.52763	6.72629	6.03848
ITGAM	5.92481	6.50351	7.04985	6.59485	6.17313	5.79909	6.33271	6.65177	6.8339	5.8716	5.91049	5.75809	6.11333	6.88448	6.1266	7.07628	6.29976	6.82146	6.38076	6.60866	6.06264	6.1534	5.87603	6.09085	5.87676	6.17313	5.81378	6.75489	6.14527	6.04614	6.56499	6.08194	6.31687	5.99164	6.75556	5.87406	6.03562	6.2937	5.97522	6.2589	6.32589	6.06566	6.12391	6.86369	6.24203	5.81558	6.58241	5.85574	6.55152
IL6	5.62702	6.01814	5.98641	6.27314	6.0751	6.90989	6.04286	6.00944	6.93121	5.9404	6.54179	6.08513	5.82451	6.26716	5.85474	5.92908	5.68398	6.80851	6.04024	6.12391	6.01056	6.08725	6.01681	5.92624	5.93428	5.98162	6.33485	6.59842	5.90014	6.00473	6.22689	5.9305	5.95675	5.98345	5.97177	5.65392	6.14078	6.07852	6.0072	5.76155	5.88947	5.81916	5.95443	5.94087	6.0365	6.05702	5.85748	5.99413	5.75515
IL8	6.48961	7.66284	6.88854	8.89654	6.45685	8.23293	7.88055	9.3375	10.4703	7.19921	8.00663	6.4163	8.25108	9.53264	9.54413	9.44713	7.24362	13.6641	7.04144	8.12514	6.38889	10.548	8.46263	9.96574	8.03802	7.0606	6.99953	11.1531	5.8147	6.24276	10.1098	6.92794	7.85464	6.87964	6.22191	5.97638	7.55195	6.80152	5.81869	7.35154	7.25713	6.43264	6.85078	8.41361	10.5738	6.14031	7.2357	6.48385	7.00062
STAT3	8.88877	8.64677	8.18567	8.76653	7.57418	6.60718	8.36737	8.4735	8.63583	8.51755	8.07237	7.51696	7.85562	9.07334	9.60611	8.04652	8.47978	8.99836	8.37199	8.91103	7.63633	7.74625	8.26959	8.90797	8.2353	8.08863	7.88832	8.32148	8.2211	8.54797	8.4705	8.33105	7.95408	8.84737	8.73887	8.32944	8.36868	8.54477	8.44182	7.82311	8.83905	8.49881	8.7489	7.76315	8.47942	8.07788	8.82655	8.72918	8.47318
PTGS2	8.61924	6.38906	10.6043	7.58805	7.09362	8.8464	6.23907	7.18803	7.77502	8.52785	10.1832	6.84902	7.5232	8.37562	10.1276	8.74106	6.98867	11.5426	7.54477	7.37231	8.6453	7.18102	10.0958	10.1378	9.18257	6.63173	7.17724	8.90857	7.0761	7.52082	8.91845	6.42235	10.0895	9.05298	8.72063	9.0613	8.98274	9.63251	7.83504	8.96349	6.73463	6.90086	8.32034	9.50316	7.54638	6.05094	6.88292	7.55273	7.41243
TNF	6.30943	5.91528	5.99865	6.15927	5.9542	6.0594	6.31361	6.39438	6.35526	5.79546	6.07339	6.00203	6.23151	6.62848	6.5008	6.06566	6.01502	6.30907	6.03518	6.3856	5.89893	6.79233	6.3067	6.05875	5.89748	5.79364	5.72192	6.30488	5.96023	6.19515	6.49825	5.853	6.17971	5.9305	6.39523	5.99797	6.16471	5.90159	5.70736	5.8885	6.10077	6.00023	5.8339	6.24679	5.87873	5.9305	6.15076	5.88704	6.08789
Monocytic lineage	7.15788	7.29228	7.40735	7.18326	6.98624	6.35223	7.06293	8.09344	8.34677	6.63147	6.77556	6.6828	6.80229	7.59701	7.02144	7.14343	7.14916	7.26796	7.15617	7.57485	6.60987	6.78239	6.61479	7.08068	6.8782	6.85477	6.58429	7.29141	6.2793	6.78715	7.29359	6.32814	7.21591	7.42424	7.13749	6.60897	7.07551	6.78992	6.80441	6.44845	6.61356	6.3851	6.73794	7.81593	7.04376	6.37201	7.15932	6.47199	6.49682
CAF	7.52534	7.70673	7.42278	7.64891	7.30485	6.81672	8.17775	6.71353	7.98585	7.1554	7.57919	8.5943	7.45768	7.69361	7.21861	9.44441	8.63522	7.83018	7.88417	8.81336	7.6847	7.77359	7.51281	8.17976	7.05509	7.74558	7.2643	8.32546	7.55664	8.6533	8.01791	7.68101	8.50434	8.0937	9.625	8.88302	7.72046	8.44852	7.11396	7.67967	8.36591	6.92755	6.96376	9.03733	7.41881	7.62651	9.55664	7.67849	7.72239
Macrophages M2	0.0273052	0.0259931	0	0.166571	0.0274014	0	0.0967729	0.0840274	0.00642809	0	0.0103925	0.0431509	0	0.105672	0.084547	0.0587491	0.104725	0.0246065	0	0.0542459	0	0.22073	0.0647991	0	0	0	0	0.119952	0	0	0.123679	0	0.0764686	0.0819203	0.0040346	0	0.0116506	0	0	0.0350485	0.0508981	0	0	0.091206	0.00182832	0	0.00388383	0	0.216913
StromalScore	676.373	614.365	1651.38	997.932	730.073	-781.354	1299.11	1659.16	3179.28	91.9943	1343.43	269.089	1216.54	764.288	-3.81964	2745.51	1775.99	895.429	1367.24	2681.56	662.766	437.724	416.974	1450.72	-571.318	106.949	-560.751	2093.52	228.005	1919.72	1536.87	674.219	2631.18	2055.04	3081.77	1529.68	1584.28	1968.81	-781.925	344.74	1841.65	-525.233	-752.833	3444.25	92.5017	190.132	3695.91	637.628	625.484
ImmuneScore	3834.2	4840.37	4986.34	4951.98	3383.21	829.178	5160.13	6420.98	6826.44	2621.18	3875.68	2351.19	3548	5566.75	2704.37	5677.49	3927.41	4858.62	4545.26	5885.82	3124.39	1872.67	3571.28	3889.42	3956.4	1780.38	2322.33	5180.17	2192.88	4674.76	4587.59	1577.89	5203.54	5194.03	5592.89	2737.75	4633.39	2831.38	2669.24	1558.59	4283.5	1706.13	1992.55	6054.97	2949.75	1680.43	5150.7	3452.74	2378.24
ESTIMATEScore	4510.58	5454.73	6637.72	5949.91	4113.28	47.8235	6459.24	8080.14	10005.7	2713.17	5219.11	2620.28	4764.53	6331.04	2700.55	8423.01	5703.4	5754.05	5912.5	8567.38	3787.16	2310.39	3988.26	5340.14	3385.08	1887.33	1761.57	7273.69	2420.89	6594.48	6124.47	2252.11	7834.72	7249.07	8674.66	4267.44	6217.67	4800.19	1887.32	1903.33	6125.15	1180.9	1239.71	9499.22	3042.25	1870.56	8846.61	4090.37	3003.72
[truncated: 93 more columns]
