# Supplementary material for: PMEPA1 Is a Prognostic Biomarker That Correlates With Cell Malignancy and the Tumor Microenvironment in Bladder Cancer
Source: Front Immunol. 2021 Oct 28;12:705086. doi: 10.3389/fimmu.2021.705086 (PMC8582246; doi:10.3389/fimmu.2021.705086)
Supplement: Supplementary file 9 [file DataSheet_1.zip › Supplementary Tables/Table14.xlsx]

## Sheet: Sheet1
Table S14. Detailed information of genes of checkpoints, TAMs, CAFs, MDSCs, inflammatory cytokines and six enchiment scores in GSE13507
PMEPA1	Low-PMEPA1	Low-PMEPA1	Low-PMEPA1	Low-PMEPA1	Low-PMEPA1	Low-PMEPA1	Low-PMEPA1	Low-PMEPA1	Low-PMEPA1	Low-PMEPA1	Low-PMEPA1	Low-PMEPA1	Low-PMEPA1	Low-PMEPA1	Low-PMEPA1	Low-PMEPA1	Low-PMEPA1	Low-PMEPA1	Low-PMEPA1	Low-PMEPA1	Low-PMEPA1	Low-PMEPA1	Low-PMEPA1	Low-PMEPA1	Low-PMEPA1	Low-PMEPA1	Low-PMEPA1	Low-PMEPA1	Low-PMEPA1	Low-PMEPA1	Low-PMEPA1	Low-PMEPA1	Low-PMEPA1	Low-PMEPA1	Low-PMEPA1	Low-PMEPA1	Low-PMEPA1	Low-PMEPA1	Low-PMEPA1	Low-PMEPA1	Low-PMEPA1	Low-PMEPA1	Low-PMEPA1	Low-PMEPA1	Low-PMEPA1	Low-PMEPA1	Low-PMEPA1	Low-PMEPA1	Low-PMEPA1
ID	GSM340609	GSM340606	GSM340605	GSM340636	GSM340747	GSM340646	GSM340680	GSM340748	GSM340621	GSM340668	GSM340641	GSM340631	GSM340671	GSM340692	GSM340619	GSM340673	GSM340685	GSM340647	GSM340630	GSM340757	GSM340679	GSM340729	GSM340675	GSM340694	GSM340741	GSM340622	GSM340745	GSM340625	GSM340644	GSM340740	GSM340659	GSM340643	GSM340689	GSM340723	GSM340666	GSM340632	GSM340724	GSM340738	GSM340707	GSM340637	GSM340760	GSM340652	GSM340711	GSM340755	GSM340766	GSM340667	GSM340662	GSM340698	GSM340734
PDCD1	6.84	6.71	6.8	7.83	6.91	6.87	7.26	7.28	7.06	6.97	6.9	6.79	7.08	7.04	6.87	7.16	7.09	7.08	7.04	7.11	7.3	6.95	7.32	7.74	8.17	6.94	7.91	7.05	7.06	7.21	7.17	6.98	7.22	7.41	6.86	7.06	7.3	7	6.99	7.24	7.1	6.88	7.05	7.06	8.29	7.14	7.02	7.11	7.13
CTLA4	7.83	8.49	7.91	8.63	7.79	7.44	8.08	7.84	7.43	7.77	7.52	7.62	7.65	7.5	7.58	8.16	7.85	7.55	8.12	7.9	8.5	7.47	7.97	9.51	9.63	8.13	8.51	7.81	7.51	7.69	7.98	7.32	9.07	8.61	8.04	7.87	7.7	8.01	7.71	7.57	8.06	7.46	7.47	8.2	10.3	7.92	7.63	7.78	8.35
LAG3	7	6.69	6.89	10.05	7.58	7.2	7.47	7.26	6.86	6.92	7.51	8.24	7.5	7.38	6.9	8.49	7.47	7.03	7.36	7.69	8.17	7.15	8.69	9.15	9.49	7.42	9.79	7.04	7.45	7.98	8	7.26	8.91	8.59	7.68	7.24	7.31	8.09	7.29	8.05	7.14	7.2	7.27	7.84	10.72	7.42	7.37	7.05	7.42
HAVCR2	8.43	12.29	10.59	10.04	9.69	8.52	8.51	8.47	7.85	8.79	7.9	8.61	7.98	8.33	8.17	8.75	8.45	8.09	7.94	8.46	9.08	7.57	8.95	11	9.69	8.38	10.32	8.47	9.26	8.9	9.01	8.27	9.57	9.41	9.09	8.88	8.29	8.39	8.47	10.21	8.76	8.11	9.58	8.57	13.27	8.91	8	8.54	9.09
GZMB	8.36	11.65	10.06	8.87	8.18	8.27	8.37	8.18	8.04	8.55	8.26	8.53	8.74	8.19	8.56	8.95	8.8	8.31	8.75	8.12	8.24	7.88	8.75	8.57	8.71	8.26	9.53	8	8.15	8.14	8.22	8.23	8.68	8.56	8.42	8.06	7.88	8.44	7.88	7.85	8.61	8.36	7.83	8.19	10.47	8.19	7.94	7.77	8.3
CD274	6.99	7.06	7.39	7.1	7.22	7.06	7.02	7.1	6.91	7.19	7.08	7.07	7.06	7.18	6.99	7.05	6.99	6.94	6.92	7	7.1	7.14	7.16	7.11	7.06	6.79	7.17	7.04	7.05	6.92	7.12	6.9	7.3	7.04	7.13	7.06	7.06	7.08	7.06	7.18	7.06	7.21	6.95	6.96	8.97	7.15	7.03	6.96	7.11
TGFBR1	7.41	7.88	7.51	8.17	8.02	7.69	7.19	7.66	7.8	7.56	7.9	7.69	7.7	7.91	7.92	7.5	7.79	7.87	7.42	8.82	7.68	7.62	7.5	7.99	7.56	7.62	7.45	7.54	7.79	7.43	7.7	7.57	8.02	7.53	7.41	7.76	7.68	7.52	7.55	7.84	7.46	7.57	7.69	7.63	8.58	7.55	7.63	7.74	7.54
CD86	7.19	7.11	7.06	7.62	7.71	7.14	7.17	7.27	7.19	7.02	7.24	7.22	7.24	7.12	7.21	7.26	7.24	7.22	7.11	7.57	7.53	7.15	7.26	8.18	7.41	7.33	8.16	7.17	7.45	7.63	7.38	7.09	8.77	7.48	7.25	7.3	7.32	7.09	7.39	7.68	7.42	7.11	7.82	7.31	9.97	7.42	7.29	7.5	7.4
CCL2	7.76	7.19	7.22	8.24	7.91	7.98	7.96	7.58	7.82	7.28	8.02	7.24	7.43	8.38	7.35	9.32	7.32	7.59	7.4	8.2	8.42	7.56	8.65	9.56	7.87	8.21	9.06	7.66	7.78	8.64	8.2	7.67	7.97	8.61	8.11	7.49	8.91	7.39	7.31	8.45	7.66	7.29	9.25	8.26	13.23	7.53	8.45	8.17	8.4
CD68	11.54	8.78	11.81	12.08	10.87	9.94	12.58	12.31	11.34	11.06	9.99	12.06	10.2	10.81	11.65	11.72	11.09	11.55	11.73	11.7	10.69	10.16	12.35	12.73	12.17	10.72	12.54	12.54	12.03	11.24	11.31	12.63	10.12	12.24	11.23	11.73	10.57	11.17	12	12.53	11.03	10.86	11.65	11.44	14.53	11.67	9.99	10.01	12.1
PTGS2	9.1	7.23	7.16	6.97	8.14	9.13	9.88	7.21	10.05	7.45	8.27	8.37	7.14	7.68	10.13	9.88	7.27	7.08	7.47	8.17	8.52	7.22	8.86	7.86	7.36	8.61	7.52	8.43	7.96	9.16	7.95	8.23	8.65	10.33	8.39	10.37	7.32	8.14	9.59	9.21	7.91	8.74	7.5	7.78	8.12	10.71	9.16	8.62	7.33
CD163	7.2	6.85	6.96	7.53	10.63	7.29	7.25	7.29	7.07	7.05	7.16	7.14	7.22	7.15	7.03	7.51	6.97	7.08	7.17	7.3	7.99	7.18	7.17	9.07	7.4	7.15	8.36	7.15	7.42	7.53	7.64	7.01	7.36	7.44	7.18	7.27	7.26	7.22	7.26	7.79	7.33	7.19	8.29	7.4	12.67	7.01	7.56	8.02	8.16
VSIG4	7.82	10.55	9.07	7.87	7.98	7.61	7.37	7.99	7.65	7.41	7.86	7.81	8.29	7.75	7.98	8.05	8.19	7.92	8.08	7.51	7.77	7.53	7.81	8.39	7.97	7.89	8.31	7.61	8.33	7.71	7.89	7.57	8.11	7.89	7.67	7.82	7.75	8.12	7.79	8.18	7.85	7.55	7.83	7.97	11.98	7.68	7.86	7.8	8.09
C1QA	7.87	6.82	7.03	11.58	10.66	9.19	8.64	9.57	8.59	7.31	7.72	8.7	9.52	7.9	8.8	10.63	8.47	8.56	8.52	8.37	10.96	7.64	9.99	12.69	10.2	9.39	11.99	8.38	9.93	11.19	10.48	8.42	10.46	10.25	8.89	9.73	9.23	9.45	9.35	11.54	9.36	8.3	10.56	9.95	14.54	8.69	9.58	9.69	10.46
CLEC5A	7.38	9.16	8.09	7.28	7.22	7.37	7.25	7.03	7.11	7.26	7.07	7.19	7.18	7	7.24	7.13	7.1	7.23	7.09	7.26	7.36	7.06	7.16	7.68	7.22	7.45	7.33	7.38	7.33	7.02	7.14	7.02	7.22	7.16	7.36	7.08	7.37	7.3	7.05	7.16	7.31	7.01	7.77	7.15	8.46	7.43	7.19	7.14	7.34
CSF1R	8.78	6.95	8.75	10.04	11.22	9.34	9.11	9.36	8.5	9.42	7.48	9.44	9.72	8.47	9.11	9.92	9.39	8.69	8.86	8.42	9.81	7.6	9.99	10.76	10.69	9.37	10.51	9.03	10.66	10.96	10.02	8.72	9.74	9.93	9.56	9.69	9.77	9.38	9.4	11.15	9.24	8.24	10.98	9.32	13.48	10.54	8.99	9.25	9.17
CYBB	7.25	7.3	6.95	7.56	7.69	7.49	7.28	7.31	7.13	7.09	7.37	7.22	7.15	7.05	7.05	7.6	7.33	7.15	7.13	7.3	8.02	7.27	7.32	9.08	7.71	7.22	8.37	7.22	7.86	8.23	8.02	7.12	7.7	7.43	7.18	7.54	7.61	7.44	7.78	8.56	7.51	7.42	8.03	7.62	11.96	7.41	7.7	7.8	7.98
LILRA2	6.82	7.16	6.89	7.08	7.26	6.99	6.98	6.89	6.78	7	6.83	6.93	7.14	6.93	6.94	6.9	6.87	6.92	6.9	7.01	6.99	7.1	6.92	7.1	7	7.03	7.24	6.74	7.25	7.33	7.18	7.01	7.3	7.03	6.97	7.25	7.05	6.84	7.01	7.33	6.91	7.01	7.65	6.98	8.62	6.9	6.92	7.02	6.99
MARCO	7.18	7.54	7.41	8.01	7.41	7.18	7.2	7.33	7.18	7.31	7.27	7.23	7.31	7.32	7.54	7.42	7.39	7.26	7.17	7.03	7.35	7.44	7.28	7.94	7.02	7.3	7.69	7.13	7.13	7.35	7.2	7.07	8.05	7.4	7.38	7.25	7.18	7.51	7.06	7.11	7.37	7.19	7.36	7.23	12.57	7.06	7.32	13	7.5
MS4A6A	7.48	6.99	6.91	8.51	8.58	7.99	7.78	8.15	7.71	7.17	7.16	7.5	7.37	7.3	7.23	7.8	7.54	7.29	7.33	7.4	8.95	7.32	7.74	10.56	8.72	7.54	9.58	7.89	8.95	9.47	9.21	7.42	9.14	8.68	7.63	8.51	8.43	7.82	8.5	10.05	7.86	7.5	8.86	8.25	12.43	7.98	8.14	8.59	8.36
ACTA2	11.69	7.13	10.58	9.7	11.59	11.62	12.3	11.7	11.22	9.07	11.34	10.37	11.87	13.02	11.05	13.23	10.93	12.22	11	10.48	11.76	11.53	11.96	10.73	12.57	11.25	11.47	10.66	11.44	13.91	12.44	11.15	12.51	12.24	11.69	11.85	11.51	11.91	10.78	11.5	13.13	11.74	12.62	12.31	10.38	9.04	12.21	11.86	12.49
FAP	7.05	7.08	7.04	7.09	7.12	7.22	7	7.41	7.11	6.87	7.19	7.13	7.12	7.08	7.28	7.36	7.18	7	7.46	7.33	7.31	6.91	7	7.6	7.35	7.29	6.99	7.01	7.2	7.21	7.06	6.91	7.42	7.89	7.27	7.21	7.19	7.13	7.35	7.18	7.54	7.16	7.71	6.98	7.93	7.19	7.41	7.39	7.7
PDGFRB	9.6	7.27	7.39	8.26	9.59	10.24	9.54	8.41	8.91	8.12	9.38	8.74	10.59	9.95	10.06	10.76	9.88	9.08	9.98	9.33	9.89	9.54	10.01	9.92	10.89	9.76	9.65	9.01	9.41	10.34	9.24	9.56	10.34	10.36	9.69	9.46	9.32	9.34	9.04	8.64	11.36	9.89	10.26	10.87	9.32	8.85	10.6	9.63	10.52
PDPN	7.88	7.96	8.09	7.94	8.4	7.85	7.47	8.98	8.97	8.51	7.89	8.83	9.61	10.66	9.67	7.82	9.12	9.52	9.74	8.54	8.47	7.7	9.74	8.97	8.89	9.48	8.49	8.77	8.54	10.12	9.75	7.95	9.6	9.52	9.38	9.22	9.59	9.42	7.76	8.51	9.84	7.9	9.27	8.67	8.93	8.76	8.3	8.57	8.63
VIM	10.41	7.14	7.46	9.95	10.04	10.61	11.03	10.64	10.62	7.44	9.86	8.47	9.52	11.67	9.19	11.4	9.05	10.83	9.26	8.88	11.51	10.6	10.46	11.93	10.34	9.55	11.32	9.69	11.39	12.21	11.64	9.32	10.98	10.89	9.89	10.45	12.54	9.74	10.98	11.38	11.48	10.83	11.66	11.48	14.69	8.14	11.39	11.02	11.06
MME	7.35	7.91	7.43	7.47	7.22	7.8	7.51	7.15	7.82	7.04	7.34	7.23	8.85	7.61	7.21	7.39	7.34	7.69	7.35	9.09	7.49	8.36	8.93	7.93	7.23	7.28	7.55	7.27	7.31	7.98	7.8	7.47	8.24	9.19	8.25	7.65	9.47	7.38	7.43	7.24	7.53	7.37	7.36	7.37	7.37	7.17	7.62	8.11	7.4
CD74	10.78	6.92	8.48	12.73	10.77	12.4	11.5	11.78	11.16	9.81	10.37	10.06	9.41	10.98	9.63	12.26	11.06	11.87	8.8	9.91	13.74	10.8	12.56	14.35	12.95	12.7	13.75	10.12	12.63	12.22	12.6	11.88	11.7	11.31	10.97	10.84	10.88	11.5	11.57	13.19	11.14	10.98	11.05	10.38	14.1	11.49	13.32	13.05	12.04
MCAM	7.33	6.85	7.01	7.04	7.58	7.46	7.72	7.14	7.41	6.85	7.34	7.17	7.29	7.45	7.23	7.55	7.03	7.55	7.34	7.31	7.57	7.9	7.34	7.18	8.32	7.18	7.26	6.96	7.21	7.3	7.06	7.03	7.18	7.64	7.06	7.24	7.37	6.94	7.23	7.09	8.71	7.67	8.94	7.83	7.68	7.04	7.68	7.51	7.86
CAV1	8.27	8.3	7.37	8.39	8.07	8.64	8.65	7.78	7.77	7.95	7.91	7.71	7.41	7.91	7.89	8.07	7.6	8.33	7.77	7.73	8.4	8.88	8.32	7.92	7.68	7.61	8.87	7.91	7.93	9.11	8.33	7.89	8.4	7.51	8.12	8.26	8.96	7.96	8.24	8.12	8.68	8.15	8	8.24	9.84	7.66	9.18	8.34	8.34
CD33	7.02	7.1	7.11	7.41	7.19	7.46	7.36	7.17	7.26	7.21	7.04	7.1	6.98	7.28	7.06	7.31	7.16	7.14	7.07	7.04	7.45	7.17	7.17	7.86	7.18	7.18	7.43	7.3	7.27	7.34	7.32	7.34	7.49	7.35	6.99	7.22	7.33	7.12	7.37	7.63	7.11	7.07	7.7	7.04	9.84	7.12	7.22	7.57	7.2
CD14	7.81	7.13	7.14	8.81	9.97	7.72	8.01	8.57	7.94	7.41	7.36	8.14	8.34	7.7	7.76	8.92	7.52	7.89	7.87	7.55	8.96	7.45	8.95	10.22	8.94	8.46	10.07	7.77	9.24	9.63	8.87	7.58	9.46	9.01	7.74	8.59	8.37	8.1	8.45	9.62	8.29	7.36	9.68	9.11	13.9	8.07	8.43	9.06	8.39
FUT4	7.31	7.13	7.14	7.98	8.52	7.57	7.2	7.42	8.68	7.93	9.07	7.66	7.23	8.15	7.26	8.86	7.36	8.75	7.23	8.29	7.81	8.45	7.57	9.27	7.23	7.53	7.16	7.19	8.19	8.8	8.53	7.39	10.16	8.06	7.98	7.71	8.26	7.82	8.21	8.4	8.07	7.74	7.93	7.31	9.59	8.27	8.93	9.35	7.97
ITGAM	7.53	9.35	7.39	7.63	7.47	7.66	7.42	7.47	7.55	7.19	7.68	7.41	7.42	7.52	7.5	7.39	7.56	7.61	7.38	7.11	7.57	7.3	7.66	8.27	7.12	7.7	7.7	7.33	7.76	7.38	7.4	7.14	7.84	7.78	7.29	7.48	7.71	7.51	7.57	7.78	7.65	6.99	8.24	7.58	10.89	7.42	7.54	7.6	7.64
IL6	6.99	7.09	7.2	7.18	7.11	7.3	7.02	7.09	7.05	6.98	7.04	7.22	7.31	7.62	7.24	7.03	7.37	7.19	7.28	7.08	7.14	7.2	7.13	7.25	7.05	7.23	7.2	7.01	7.06	7.1	7.02	7.33	7.36	7.39	7.07	7.23	7.07	7.1	7.33	7.22	7.05	6.98	7.27	7.07	10.16	7.15	7.14	7.28	7.19
IL8	7.07	6.91	6.91	7.18	8.26	7.04	7.5	6.86	7.28	6.77	7.06	6.98	8.03	7.07	7.04	8.8	7.04	6.99	7.39	8.08	7.88	8.4	7.18	7.91	6.85	9.45	8.24	7.21	6.97	7.18	7.47	7.02	7.94	9.71	7.22	7.08	7.29	6.85	7.19	7.14	6.99	7.03	11.74	9.01	11.3	7.12	8.48	8.88	10.04
STAT3	8.4	7.2	7.4	9.76	9.31	8.83	8.69	10	9.66	9.03	8.79	8.26	8.58	8.86	8.65	9.25	8.58	9.93	8.17	8.86	10.16	9.3	8.4	10.34	8.66	9.8	10.01	9.19	10.41	9.53	10.03	8.95	9.84	9.21	8.36	8.72	9.67	8.29	10.08	10.31	9.42	9.24	9.78	9.68	9.38	8.79	9.3	9.85	9.38
PTGS2	9.1	7.23	7.16	6.97	8.14	9.13	9.88	7.21	10.05	7.45	8.27	8.37	7.14	7.68	10.13	9.88	7.27	7.08	7.47	8.17	8.52	7.22	8.86	7.86	7.36	8.61	7.52	8.43	7.96	9.16	7.95	8.23	8.65	10.33	8.39	10.37	7.32	8.14	9.59	9.21	7.91	8.74	7.5	7.78	8.12	10.71	9.16	8.62	7.33
TNF	6.84	7.43	6.95	7.67	7.26	6.93	7.06	7.16	7.12	7.04	6.95	7.26	6.91	7.09	6.95	7.19	7.12	7.1	7.08	7.1	7.52	7.27	7.26	8.07	8.11	7.81	7.71	6.95	6.94	7.85	7.43	7.06	7.55	7.84	7.11	6.99	7.32	7.26	7.18	7.57	7.16	7.06	7.97	7.57	8.2	7.65	7.22	7.29	6.98
PMEPA1	6.99	7.03	7.11	7.14	7.15	7.16	7.16	7.16	7.19	7.19	7.22	7.24	7.25	7.25	7.28	7.28	7.3	7.32	7.34	7.35	7.39	7.41	7.43	7.44	7.44	7.45	7.47	7.49	7.49	7.51	7.53	7.55	7.55	7.55	7.56	7.58	7.58	7.59	7.63	7.67	7.67	7.68	7.69	7.69	7.71	7.72	7.73	7.74	7.75
Monocytic lineage	7.96	7.666	9.104	8.504	8.182	8.534	8.732	8.752	9.226	8.744	8.692	8.994	8.646	8.69	7.764	8.166	8.302	8.6	8.45	8.1	8.13	7.976	8.162	9.12	9.026	8.002	8.266	8.154	8.374	8.858	8.254	8.386	8.472	8.192	8.464	9.056	8.15	8.588	8.334	8.592	9.142	8.55	8.448	8.714	8.75	9.242	8.448	7.668	9.216
TAM	0.0280167	0.104994	0.0785028	0.0570732	0	0.0409725	0.0166119	0.0350491	0	0.0239198	0	0	0.00640757	0.0206737	0.0209661	0.260809	0.0426539	0.0391863	0	0.00886199	0.0814602	0.0177461	0.00110318	0.048423	0.0322862	0.0268672	0.106329	0	0	0.0234455	0	0	0.0894183	0.0304525	0	0	0	0.00120304	0	0.00364611	0	0	0	0	0.0228229	0.0432963	0.119417	0.316785	0.0961942
Fibroblasts	8.52571	8.28	9.64429	8.25	8.61	9.12857	9.10286	13.0214	10.2771	10.1643	9.38857	9.95286	9.43286	9.23429	9.39143	11.2171	8.97571	9.15286	9.95857	9.44714	9.03143	9.52429	9.44857	10.7343	10.6614	9.63429	8.75857	9.79571	9.97429	9.70857	11.2814	8.53	9.04429	9.55571	9.69714	8.90429	9.03571	10.2	8.82571	8.89571	9.28	8.92429	9.12286	9.27571	9.54	10.6543	10.1486	9.46714	10.3714
StromalScore	-1338.53	1225.11	-1073.61	-688.317	-113.603	-570.136	-834.087	-653.026	-813.583	-2590.15	-1672.14	-1012.41	-11.008	-161.157	-814.108	-65.6012	-353.639	-741.208	-60.3482	-873.662	270.205	-1457.68	-336.594	1497.39	721.832	-444.023	445.758	-1396.13	-223.327	1974.08	533.074	-1336.21	1243.95	838.113	-633.569	537.95	437.031	250.594	-856.419	627.532	1115.25	-1098.09	1057.62	140.58	2560.72	-1693.91	307.387	185.761	751.72
ImmuneScore	1236.17	766.128	1020.17	4205.22	1942.67	1814.66	1842.44	2421.77	1305.57	1134.76	479.919	2297.18	1656.31	1770.28	896.157	1889.31	2428.45	1908.89	1201.67	1409.67	3483.8	406.322	2838.1	4996.35	4005.05	2691.75	4779.13	1374.29	2795.24	3845.34	3890.23	1831.06	4323.27	3448.76	1757.48	2281.07	2164.83	2855.38	2618.41	3927.77	1901.21	1435.09	2708.21	1980.15	7271.12	2215.52	1821.6	2171.49	2953.37
ESTIMATEScore	-102.356	1991.24	-53.4356	3516.9	1829.06	1244.52	1008.36	1768.74	491.983	-1455.39	-1192.22	1284.77	1645.3	1609.12	82.0482	1823.71	2074.82	1167.68	1141.32	536.007	3754.01	-1051.36	2501.5	6493.74	4726.88	2247.73	5224.89	-21.844	2571.92	5819.41	4423.3	494.842	5567.22	4286.87	1123.91	2819.02	2601.86	3105.98	1761.99	4555.3	3016.47	336.995	3765.83	2120.73	9831.84	521.609	2128.99	2357.25	3705.09
[truncated: 116 more columns]
