# Supplementary material for: PMEPA1 Is a Prognostic Biomarker That Correlates With Cell Malignancy and the Tumor Microenvironment in Bladder Cancer
Source: Front Immunol. 2021 Oct 28;12:705086. doi: 10.3389/fimmu.2021.705086 (PMC8582246; doi:10.3389/fimmu.2021.705086)
Supplement: Supplementary file 9 [file DataSheet_1.zip › Supplementary Tables/Table15.xlsx]

## Sheet: Sheet1
Table S15. The patients information of Xiangya Hospital of Central South University
Number	Diagnosis date	Pathology number	Hospitalization numbe	tel number	Name	TNM	Grade/I+II-0,III-1	Pathologic diagnosis	Gender	age/years	OS-time/month	OS	Macrophage number	PMEPA1-Hscore
46	2018-03-16	1176861	1384815	13226662291	陈意德	T3N0M0	1	High grade invasive papillary urothelial carcinoma	male	71	19	1	11	46.3333
31	2018-03-16	1177417	1386484	13662885828/15180997263	周玉为	T2N0M0	1	High grade invasive urothelial carcinoma	male	58	32	0	5.06667	26.6667
1	2018-03-22	1177849	1387921	17773160139	刘元珍	TaN0M0	0	Low grade papillary urothelial carcinoma	female	71	32	0	1.86667	0.666667
2	2018-03-21	1178037	1386863	13974292004/13710473992	刘秋朗	TaN0M0	0	Low grade papillary urothelial carcinoma	male	67	32	0	6.33333	11.6667
16	2018-03-30	1179087	1388570	18767274526/13874081617	游正奇	T1N0M0	0	Low grade papillary urothelial carcinoma	male	66	32	0	4.4	41
48	2018-04-13	1179223	1336208	15211018113	任葵香	T3N1M0	1	High grade invasive urothelial carcinoma	female	55	17	1	1.6	2
17	2018-03-30	1179296	1388773	13055077568	徐枚香	T1N0M0	1	High grade papillary urothelial carcinoma	female	61	32	0	6.06667	17.6667
18	2018-04-03	1179730	1293142	15872437078	李美良	T1N0M0	1	High grade papillary urothelial carcinoma	male	62	31	0	7.73333	15.6667
32	2018-04-03	1180115	1389829	13874138808	何雪梅	T2N0M0	1	High grade invasive urothelial carcinoma	female	67	19	1	7.26667	43.6667
3	2018-04-03	1180157	1388644		李孙福	TaN0M0	0	Low grade papillary urothelial carcinoma	male	86			2.53333	6.66667
19	2018-04-03	1180409	1389290	13874856964/13100255230	王均报	T1N0M0	1	High grade papillary urothelial carcinoma	male	73	31	0	7	38.3333
36	2018-05-16	1181510	1391374	15111287059/13607489379	卢玉珍	T2N0M0	1	High grade invasive urothelial carcinoma	female	66	30	0	2.86667	3
20	2018-04-13	1181715	1390416	15080623738/15913870629	余中秋	T1N0M0	1	High grade papillary urothelial carcinoma	male	70	31	0	1	4.66667
49	2018-04-25	1181841	1390992	18973804102	陈务农	T3N2M0	1	High grade invasive urothelial carcinoma	male	69	19	1	16.2	41
21	2018-04-12	1182029	1391978	18175138548	周迪华	T1N0M0	1	High grade papillary urothelial carcinoma	male	82	31	0	3.13333	29.6667
22	2018-04-12	1182109	1392665	18229542862/15274356157	田太品	T1N0M0	1	High grade papillary urothelial carcinoma	male	67	31	0	1.73333	39.6667
4	2018-04-17	1182489	1392905	15074569722	王定成	TaN0M0	0	Low grade papillary urothelial carcinoma	male	56			3.13333	0.333333
34	2018-04-19	1182979	550583	13787413306	肖蔚晃	T2N0M0	1	High grade invasive urothelial carcinoma	male	65	31	0	1.73333	51.6667
51	2018-04-27	1183835	1394685	13787156437	邓集福	T4N0M0	0	High grade invasive urothelial carcinoma	male	67	31	1	1.2	0.666667
50	2018-04-25	1184030	1394851	15973639329/17763620211	李菊香	T3N2M0	1	High grade invasive urothelial carcinoma	female	54	31	0	4.66667	10
60	2018-10-15	1184679	1108769	13786939250/18607392725	刘自平	T3N0M0	1	High grade invasive urothelial carcinoma	male	83	25	0	4.26667	11
25	2018-04-26	1184883	1395265	13974870548	周继军	T1N0M0	1	High grade urothelial carcinoma	male	57	31	0	3.8	10
52	2018-05-08	1186407	1396950	13808405789	周玉英	T3N0M0	1	High grade invasive urothelial carcinoma	female	50	30	0	2.66667	13.6667
26	2018-05-09	1186833	1398133	18674831219	刘建德	T1N0M0	1	High grade papillary urothelial carcinoma	male	54	30	0	2.86667	9.33333
27	2018-05-11	1187016	1398495	13974633406	凌正生	T1N0M0	1	High grade papillary urothelial carcinoma	male	52	30	0	2.26667	3.33333
35	2018-05-16	1188314	1399994	13677346579	蒋运泉	T2N0M0	1	High grade invasive urothelial carcinoma	male	84	30	0	5.26667	28.3333
47	2018-03-30	1188442	1336391	13907329367	罗长远	T3N0M0	1	High grade invasive urothelial carcinoma	male	78	11	1	4.8	51.3333
28	2018-05-21	1189170	1401185	18773480349/18711494505	谭运方	T1N0M0	1	High grade papillary urothelial carcinoma	male	54	30	0	4.2	13
53	2018-05-28	1189683	1401423	13762886450	谭应良	T3N0M0	1	High grade invasive urothelial carcinoma	male	68	12	1	6.26667	93.6667
29	2018-05-28	1189958	1401759	13549669187/13873136870	杨艾湘	T1N0M0	1	High grade papillary urothelial carcinoma	male	82	30	0	3.93333	21
30	2018-05-25	1190263	1373069	13973119418	申喜平	T1N0M0	1	High grade papillary urothelial carcinoma	male	71	30	0	0.866667	6.33333
54	2018-06-04	1191532	1403775	15243750497	曾长云	T3N0M0	1	High grade invasive urothelial carcinoma	male	56	28	1	3.13333	10.3333
5	2018-06-08	1192198	1404214	13590798266	龙云长	TaN0M0	0	Low grade papillary urothelial carcinoma	male	34	29	0	0	0.333333
6	2018-06-13	1192575	1406008	15575981383	张全启	TaN0M0	1	Low grade papillary urothelial carcinoma	male	76	29	0	0.214286	21.6667
7	2018-06-06	1192615	1404851	13187376267	吉宏兵	TaN0M0	1	Low grade papillary urothelial carcinoma	male	51	29	0	0.866667	0.666667
8	2018-06-13	1193019	1404874	15073838643/17773803308	苏文波	TaN0M0	0	Low grade papillary urothelial carcinoma	male	56	29	0	0.333333	1.66667
10	2018-06-15	1193415	1405662	13872100641	余小明	TaN0M0	0	Low grade papillary urothelial carcinoma	male	57	29	0	0.666667	1
11	2018-06-15	1193465	1405823	13467528679	范其俊	TaN0M0	0	Low grade papillary urothelial carcinoma	male	63	29	0	0.4	1
55	2018-06-20	1194374	1336391	15111287059/13607489379	卢玉珍	T4N0M0	1	High grade invasive urothelial carcinoma	female	78	28	0	24.3333	112.667
45	2018-06-21	1194487	1388339	13975551605/13975530398	王冬元	T2N1M0	1	High grade invasive urothelial carcinoma	male	67	29	0	18.6667	78
23	2018-06-29	1196469	1409727	15387572275/15387489959	王桂荣	T1N0M0	1	High grade papillary urothelial carcinoma	male	66			1.6	4.33333
24	2018-07-18	1200021	892893	18973906093/15673909079	黎永平	T1N0M0	0	High grade papillary urothelial carcinoma	male	53	28	0	0.466667	17.3333
12	2018-07-26	1201546	1415851	15274291515	马从秀	TaN0M0	0	Low grade papillary urothelial carcinoma	female	56	28	0	0.333333	1.66667
13	2018-08-02	1202447	1416765	18373738047	毛秋晃	TaN0M0	0	Low grade papillary urothelial carcinoma	male	61	28	0	1.66667	26
14	2018-08-03	1203135	1418898	13874883877	谌铮鸣	TaN0M0	0	Low grade papillary urothelial carcinoma	male	40	28	0	0.533333	3.66667
15	2018-08-06	1203629	1420252	18273286146	凌强	TaN0M0	0	Low grade papillary urothelial carcinoma	male	31	28	0	0.6	1.66667
9	2018-08-10	1204195	1421245	15907995960/15979475299	朱友明	TaN0M0	1	Low grade papillary urothelial carcinoma	male	55	27	0	1	7.33333
37	2018-08-27	1207114	1421405	13975313778/13787316856	张孝福	T2N0M0	1	High grade invasive urothelial carcinoma	male	77	28	0	2.46667	9.66667
56	2018-08-29	1207692	1425420	13973452832	陈从禄	T3N1M0	1	High grade invasive urothelial carcinoma	male	67	2	1	11.4667	108.333
57	2018-08-31	1208206	1097543	13874946271	陈腊先	T4N2M0	1	High grade invasive urothelial carcinoma	male	67	15	1	18	45.3333
58	2018-09-03	1208397	1424594	15273514877	周继文	T4N0M0	1	High grade invasive urothelial carcinoma	male	66	26	0	12.8	73.3333
38	2018-09-12	1209990	1409255	13507440446	廖元珍	T2N0M0	1	High grade invasive papillary urothelial carcinoma	female	70	27	0	4.6	215
59	2018-09-25	1212490	1428866	15197693628	谭森林	T3N0M0	1	High grade invasive urothelial carcinoma	male	77			10.6	98
33	2018-04-11	1215618	1415183	18873209869/13467938441	陈秋平	T2N0M0	1	High grade invasive urothelial carcinoma	female	65	2	1	4.53333	109
43	2019-01-09	1217623	1435581	18073323041/18073323306	王瑞深	T2N0M0	1	High grade invasive papillary urothelial carcinoma	male	65	14	1	8.4	67.3333
40	2018-11-02	1219333	1437783	13975253711	冯森林	T2N0M0	1	High grade invasive papillary urothelial carcinoma	male	77	25	0	5.53333	41.3333
41	2018-11-08	1220664	1327120	18511265846	黄学文	T2N0M0	1	High grade invasive papillary urothelial carcinoma	male	52	25	0	6.06667	200
42	2019-01-04	1231294	1437422	19892846113	舒永和	T2N0M0	1	High grade invasive papillary urothelial carcinoma	male	79	20	1	11.6	294.667
39	2018-10-23	1232245	1353680	13875952350	彭望明	T2N0M0	1	High grade invasive papillary urothelial carcinoma	male	62	26	0	4.26667	8
44	2019-01-17	1233721	1455275	18814103826/13703071927	欧阳资晶	T2N0M0	1	High grade invasive papillary urothelial carcinoma	male	50	22	0	0.533333	24.3333
