# Supplementary material for: PMEPA1 Is a Prognostic Biomarker That Correlates With Cell Malignancy and the Tumor Microenvironment in Bladder Cancer
Source: Front Immunol. 2021 Oct 28;12:705086. doi: 10.3389/fimmu.2021.705086 (PMC8582246; doi:10.3389/fimmu.2021.705086)
Supplement: Supplementary file 9 [file DataSheet_1.zip › Supplementary Tables/Table16.xlsx]

## Sheet: Sheet1
Table S16. The expression of PMEPA1 and clinical information of TCGA
ID	Survival_time(days)	Survival_status	Grade	Stage	Subtype	Age	Agegroup	Gender	PMEPA1	Fibroblasts	Macrophages M2	PMEPA1	StromalScore	ImmuneScore	ESTIMATEScore
TCGA-XF-A8HG-01A	467	1	High Grade	High Stage	Non-Papillary	69	Older	male	0.387652	2.48566	0.314293	0	11825.9	15187.9	27013.8
TCGA-E7-A678-01A	798	0	Low Grade	High Stage	Non-Papillary	55	Younger	male	0.418261	2.00749	0.0348392	0	11346	17539	28885
TCGA-XF-A8HC-01A	200	1	High Grade	High Stage	Papillary	79	Older	male	0.44038	3.01582	0.0353867	0	10374.4	13120.7	23495.1
TCGA-ZF-A9R4-01A	921	0	High Grade	Low Stage	Non-Papillary	83	Older	male	0.52185	2.22679	0.151013	0	13295.3	18606.7	31902
TCGA-CU-A3QU-01A	158	0	High Grade	High Stage	Non-Papillary	58	Younger	male	0.539656	2.30611	0.0782539	0	12116.9	16291.3	28408.3
TCGA-G2-AA3B-01A	2008	0	High Grade	Low Stage	Non-Papillary	75	Older	female	0.560278	2.3378	0.0510345	0	12090	18022.2	30112.1
TCGA-HQ-A2OE-01A	1174	0	NA	NA	Papillary	69	Older	male	0.585165	2.3443	0.0811935	0	12930.1	17215.6	30145.7
TCGA-CF-A27C-01A	425	0	High Grade	High Stage	Papillary	52	Younger	male	0.616546	2.09996	0.0260092	0	9334.79	15086.5	24421.3
TCGA-E7-A5KE-01A	17	0	High Grade	Low Stage	Non-Papillary	78	Older	female	0.627681	2.29568	0	0	9606.69	13649.9	23256.6
TCGA-KQ-A41O-01A	1538	0	High Grade	High Stage	Papillary	84	Older	male	0.628948	1.4441	0.135789	0	7108.5	10371.3	17479.8
TCGA-ZF-AA4X-01A	2044	0	High Grade	Low Stage	Non-Papillary	56	Younger	male	0.629519	2.08674	0.0721854	0	9967.23	15993.7	25961
TCGA-ZF-A9RN-01A	615	1	High Grade	High Stage	Non-Papillary	67	Older	female	0.653595	3.21914	0.059896	0	14908.6	20881.2	35789.8
TCGA-GU-A763-01A	997	0	High Grade	High Stage	Papillary	72	Older	male	0.666583	2.06122	0.090496	0	11369.2	16948.2	28317.3
TCGA-DK-A6B6-01A	1115	0	High Grade	Low Stage	Papillary	57	Younger	male	0.694619	2.27715	0.0595218	0	13419	20063.8	33482.9
TCGA-GV-A3QI-01A	1110	0	High Grade	High Stage	Papillary	47	Younger	male	0.698288	3.4489	0.173893	0	11972.6	13788.9	25761.5
TCGA-CF-A3MG-01A	369	0	Low Grade	Low Stage	Papillary	48	Younger	male	0.759035	2.15435	0.00626581	0	10986.1	15166.8	26152.9
TCGA-G2-A3VY-01A	536	0	High Grade	Low Stage	Non-Papillary	66	Older	male	0.759663	2.29972	0.0943933	0	10758.3	13467.2	24225.5
TCGA-E5-A4U1-01A	1181	0	High Grade	Low Stage	Papillary	72	Older	male	0.866423	2.39159	0	0	9267.21	13170.4	22437.6
TCGA-ZF-A9R5-01A	1090	0	High Grade	High Stage	Papillary	59	Younger	male	0.892012	2.43175	0.0898855	0	11655	17469.1	29124.1
TCGA-GV-A3QK-01B	832	0	High Grade	High Stage	Non-Papillary	56	Younger	female	0.897222	2.77314	0.0801079	0	14300.8	20369.4	34670.2
TCGA-4Z-AA80-01A	19	1	High Grade	Low Stage	Papillary	73	Older	male	0.920358	2.53913	0.0541433	0	13136.2	16810.7	29947
TCGA-CF-A9FL-01A	565	1	High Grade	High Stage	Papillary	85	Older	male	0.925085	2.4113	0.0913161	0	11271	15518.1	26789.1
TCGA-DK-A3X2-01A	547	1	High Grade	High Stage	Papillary	85	Older	male	0.947869	3.29712	0.183958	0	12573.2	14718.7	27291.9
TCGA-GV-A3QF-01A	617	1	High Grade	High Stage	Papillary	79	Older	male	0.966969	2.57603	0.00537366	0	11466.9	15947.5	27414.5
TCGA-GV-A6ZA-01A	691	0	High Grade	Low Stage	Papillary	54	Younger	male	1.03383	3.32199	0.0363728	0	13858.6	18899.4	32757.9
TCGA-CF-A47X-01A	384	0	Low Grade	Low Stage	Papillary	60	Younger	male	1.04069	2.78699	0.0212887	0	12083.6	15604.1	27687.7
TCGA-DK-AA76-01A	366	0	High Grade	Low Stage	Papillary	64	Older	female	1.04854	2.75402	0.149221	0	11783	13451.1	25234.2
TCGA-GU-A42P-01A	332	1	High Grade	High Stage	Papillary	72	Older	male	1.08907	3.18266	0	0	11057.8	13781.4	24839.2
TCGA-XF-A9ST-01A	128	1	High Grade	High Stage	Papillary	68	Older	male	1.08921	3.72151	0.10266	0	13446.1	14649.1	28095.2
TCGA-ZF-A9RL-01A	2703	0	High Grade	Low Stage	Papillary	61	Older	male	1.13581	1.76013	0.0250075	0	10068.7	13946.9	24015.6
TCGA-ZF-AA4T-01A	599	1	High Grade	High Stage	Non-Papillary	65	Older	male	1.14579	3.30747	0	0	12996	15956.4	28952.5
TCGA-MV-A51V-01A	410	0	High Grade	High Stage	Papillary	75	Older	male	1.1823	4.03351	0.137687	0	14358.9	15642.5	30001.4
TCGA-GD-A76B-01A	224	1	High Grade	Low Stage	Papillary	86	Older	female	1.2102	3.44721	0.0634695	0	16386.4	21504.2	37890.6
TCGA-G2-A2EL-01A	819	1	High Grade	Low Stage	Non-Papillary	77	Older	male	1.36415	3.11846	0.000798933	0	11021.1	13255.5	24276.6
TCGA-BT-A42C-01A	873	0	High Grade	Low Stage	Papillary	64	Older	male	1.38498	3.01452	0	0	12845.8	16193.2	29039
TCGA-KQ-A41R-01A	1350	0	High Grade	Low Stage	Papillary	80	Older	female	1.39608	3.1054	0.195957	0	13860.9	16445.5	30306.4
TCGA-YF-AA3L-01A	364	0	High Grade	Low Stage	Non-Papillary	47	Younger	female	1.42895	3.86149	0.213893	0	14473.6	17345.9	31819.5
TCGA-E7-A5KF-01A	20	0	Low Grade	Low Stage	Non-Papillary	67	Older	male	1.51611	1.4398	0.155474	0	9207.44	14662.5	23870
TCGA-FJ-A3ZF-01A	524	0	High Grade	High Stage	Papillary	73	Older	male	1.57469	2.95339	0.149281	0	11127.4	13220.4	24347.9
TCGA-LT-A5Z6-01A	474	0	High Grade	Low Stage	Non-Papillary	56	Younger	male	1.61826	2.81079	0.0756306	0	12105.6	17996.3	30102
TCGA-DK-AA6T-01A	572	0	High Grade	Low Stage	Non-Papillary	63	Older	male	1.64734	4.28345	0.059777	0	17814.4	22793.9	40608.3
TCGA-E7-A3Y1-01A	163	0	Low Grade	Low Stage	Papillary	57	Younger	male	1.67824	3.91393	0.149852	0	13508.1	16982.8	30490.9
TCGA-ZF-A9RF-01A	1949	0	High Grade	Low Stage	Non-Papillary	74	Older	male	1.68198	3.66508	0.223338	0	15279.1	22658.7	37937.8
TCGA-DK-A6B1-01A	2049	0	High Grade	Low Stage	Papillary	67	Older	male	1.73431	3.97952	0.097866	0	14385.5	16807.3	31192.7
TCGA-DK-AA6P-01A	457	0	High Grade	Low Stage	Papillary	72	Older	female	1.74719	3.45885	0.0648311	0	13347.1	15722.2	29069.3
TCGA-E7-A7PW-01A	416	0	High Grade	High Stage	Non-Papillary	63	Older	male	1.77883	2.46068	0.0174684	0	10157.4	16153.6	26311
TCGA-KQ-A41Q-01A	361	0	High Grade	High Stage	Non-Papillary	89	Older	male	1.78803	4.25027	0.033204	0	13513	15782.7	29295.7
TCGA-BT-A3PH-01A	142	1	High Grade	High Stage	Non-Papillary	76	Older	male	1.79085	4.26346	0.15624	0	15711.5	16671.2	32382.8
TCGA-UY-A78K-01A	536	1	High Grade	High Stage	Papillary	60	Younger	male	1.82049	4.39232	0.0836353	0	16963	22445.2	39408.2
TCGA-4Z-AA87-01A	1454	0	High Grade	High Stage	Non-Papillary	72	Older	male	1.82521	4.20115	0.090198	0	15664.4	19903.7	35568.1
TCGA-2F-A9KP-01A	364	1	High Grade	High Stage	Non-Papillary	66	Older	male	1.83117	3.36943	0.117642	0	13172.9	15949.4	29122.2
TCGA-DK-A1AC-01A	3981	0	High Grade	High Stage	Non-Papillary	72	Older	male	1.8504	4.79936	0.107109	0	18290.8	20839.3	39130.1
TCGA-E7-A7DU-01A	28	0	Low Grade	High Stage	Papillary	73	Older	male	1.86206	3.27398	0.263437	0	12986.5	16850.2	29836.8
TCGA-GV-A3JW-01A	649	0	High Grade	Low Stage	Non-Papillary	74	Older	male	1.86691	3.97327	0.230838	0	12574.6	13647.2	26221.8
TCGA-DK-A3IS-01A	1529	0	High Grade	Low Stage	Papillary	68	Older	male	1.87983	2.66762	0.0832822	0	12640.5	17283.5	29924.1
TCGA-2F-A9KQ-01A	2886	0	High Grade	High Stage	Non-Papillary	69	Older	male	1.9135	3.89688	0.149732	0	14775.4	16181.2	30956.6
TCGA-BL-A0C8-01A	1219	0	High Grade	Low Stage	Non-Papillary	73	Older	male	1.95232	4.08328	0.642554	0	15476.1	16771.8	32248
TCGA-CF-A3MF-01A	383	0	Low Grade	High Stage	Papillary	34	Younger	male	1.95508	2.48616	0.0355934	0	12769.1	15595.1	28364.2
TCGA-ZF-A9RE-01A	106	1	High Grade	Low Stage	Papillary	78	Older	female	1.96254	2.69275	0.0235549	0	12096.8	16704.5	28801.3
TCGA-CF-A47W-01A	368	0	Low Grade	Low Stage	Papillary	42	Younger	male	1.97839	3.14414	0.284079	0	12178.9	16099.1	28278
TCGA-GV-A40G-01A	580	0	High Grade	Low Stage	Non-Papillary	77	Older	male	1.99526	3.03185	0.0289636	0	11955	15128.2	27083.2
TCGA-ZF-A9RM-01A	1455	0	High Grade	Low Stage	Papillary	70	Older	male	2.01548	1.74109	0.128384	0	8964.6	13848	22812.6
TCGA-UY-A78N-01A	2641	1	High Grade	High Stage	Non-Papillary	80	Older	male	2.02297	5.04799	0.155894	0	14568.7	15401.8	29970.5
TCGA-CF-A47Y-01A	373	0	Low Grade	Low Stage	Papillary	55	Younger	male	2.04632	2.79297	0.168273	0	11510.4	15642.4	27152.8
TCGA-E7-A6ME-01A	731	0	High Grade	Low Stage	Non-Papillary	75	Older	male	2.04898	3.65559	0.0792699	0	14417.9	18610.8	33028.7
TCGA-H4-A2HO-01A	46	0	High Grade	High Stage	Papillary	53	Younger	male	2.07473	3.77859	0.0646302	0	15593.9	19552.2	35146.1
TCGA-BT-A0YX-01A	400	1	High Grade	High Stage	Non-Papillary	70	Older	female	2.08412	4.25618	0.12913	0	17679.2	21006.5	38685.8
TCGA-G2-A2EJ-01A	1460	0	High Grade	Low Stage	Non-Papillary	56	Younger	female	2.08753	3.43835	0.0574864	0	14086.4	19281.5	33367.9
TCGA-FD-A3SR-01A	602	1	High Grade	High Stage	Non-Papillary	68	Older	male	2.10905	5.85069	0.120484	0	19587.3	20811.8	40399.1
TCGA-DK-A1AD-01A	3420	0	High Grade	High Stage	Non-Papillary	69	Older	male	2.10947	5.12668	0.118795	0	17408.3	18894.8	36303.1
TCGA-KQ-A41N-01A	1604	0	High Grade	High Stage	Papillary	73	Older	male	2.12325	3.78983	0.167464	0	13208.5	14325.1	27533.6
TCGA-4Z-AA7S-01A	1064	1	High Grade	High Stage	Non-Papillary	66	Older	male	2.12425	3.99814	0.162034	0	14461.6	16216.2	30677.7
TCGA-CF-A5U8-01A	399	0	Low Grade	Low Stage	Papillary	59	Younger	male	2.12963	2.49457	0.0765966	0	11646.4	15697.3	27343.7
TCGA-UY-A9PF-01A	117	0	High Grade	High Stage	Papillary	77	Older	male	2.14172	4.90478	0.0997909	0	17339.2	19572.4	36911.6
TCGA-4Z-AA7M-01A	495	0	High Grade	High Stage	Non-Papillary	65	Older	male	2.15127	4.55453	0.134206	0	14629.4	16679.4	31308.8
TCGA-G2-AA3C-01A	211	1	High Grade	High Stage	Non-Papillary	66	Older	male	2.21006	4.92015	0.54556	0	16652.4	22402.8	39055.2
TCGA-GC-A3WC-01A	540	0	High Grade	High Stage	Non-Papillary	80	Older	female	2.21395	4.7254	0.105618	0	18219.2	22384.8	40604
TCGA-K4-A3WV-01A	646	0	High Grade	Low Stage	Non-Papillary	77	Older	female	2.23439	4.66955	0.0153855	0	13836.1	14408.2	28244.3
TCGA-DK-AA75-01A	340	1	High Grade	High Stage	Non-Papillary	82	Older	male	2.25244	2.64097	0	0	12027.5	14837.2	26864.7
TCGA-YC-A9TC-01A	20	1	High Grade	High Stage	Papillary	71	Older	male	2.26347	4.48888	0.150392	0	15287.5	17415.6	32703.1
TCGA-E7-A7XN-01A	428	0	High Grade	High Stage	Non-Papillary	66	Older	male	2.27912	3.19482	0.0560969	0	15692.7	22600.8	38293.5
TCGA-FJ-A3Z9-01A	385	1	High Grade	NA	Papillary	72	Older	male	2.32104	2.35131	0.0412303	0	10883.9	14265.9	25149.7
TCGA-E7-A6MF-01A	750	0	Low Grade	Low Stage	Papillary	37	Younger	male	2.32323	2.43241	0.155651	0	12442.3	17485.3	29927.6
TCGA-GV-A3QH-01A	258	1	High Grade	Low Stage	Non-Papillary	67	Older	male	2.32565	2.5252	0.0923815	0	10874.5	14876.6	25751.1
TCGA-DK-AA77-01A	618	0	High Grade	Low Stage	Papillary	61	Older	male	2.332	2.72816	0.0896281	0	14626.6	19641.6	34268.2
TCGA-XF-AAML-01A	232	1	High Grade	Low Stage	Papillary	75	Older	male	2.36498	1.7729	0.0596552	0	12412.5	18732	31144.4
TCGA-BT-A20V-01A	154	1	High Grade	High Stage	Non-Papillary	59	Younger	female	2.36911	3.1502	0.0170232	0	12650.4	19425.1	32075.5
TCGA-UY-A9PH-01A	1561	0	High Grade	Low Stage	Non-Papillary	73	Older	male	2.40199	5.24921	0.206006	0	18804.2	22775.1	41579.3
TCGA-CF-A1HR-01A	389	0	High Grade	High Stage	Non-Papillary	62	Older	male	2.41322	4.79093	0.0897114	0	16593.8	19394.3	35988.1
TCGA-4Z-AA7R-01A	522	1	High Grade	High Stage	Papillary	73	Older	male	2.42324	4.72369	0.359335	0	15212	15446.6	30658.5
TCGA-DK-A1AE-01A	491	0	High Grade	High Stage	Non-Papillary	84	Older	male	2.4348	4.14591	0.0271792	0	15243.8	17628.8	32872.6
TCGA-ZF-AA51-01A	1714	0	High Grade	Low Stage	Papillary	69	Older	female	2.44996	5.41311	0.124252	0	18741.2	21693.5	40434.8
TCGA-E7-A8O8-01A	13	0	High Grade	Low Stage	Non-Papillary	59	Younger	male	2.45343	2.7878	0.106813	0	13942	17337.4	31279.4
TCGA-BT-A20P-01A	544	1	High Grade	High Stage	Non-Papillary	81	Older	female	2.46288	3.63877	0.197689	0	12996.4	15938.8	28935.2
TCGA-DK-A6AV-01A	1952	0	High Grade	Low Stage	Papillary	82	Older	female	2.46298	3.83727	0.0701662	0	16003.6	19274.1	35277.7
TCGA-DK-A3IV-01A	294	1	High Grade	Low Stage	Non-Papillary	60	Younger	male	2.48024	3.04038	0.0461866	0	13921.8	21388.8	35310.6
TCGA-GD-A3OP-01A	64	0	High Grade	High Stage	Papillary	84	Older	female	2.48755	6.04192	0.141172	0	18698.2	19562.2	38260.5
TCGA-GV-A3JX-01A	581	0	High Grade	High Stage	Non-Papillary	59	Younger	male	2.48922	3.60937	0.212406	0	15382.4	20118.5	35500.9
TCGA-4Z-AA89-01A	1029	0	High Grade	High Stage	Papillary	60	Younger	male	2.49531	1.77634	0.172823	0	10773.4	17185	27958.4
TCGA-XF-AAMX-01A	206	1	High Grade	High Stage	Non-Papillary	87	Older	female	2.49873	5.17381	0.358781	0	16781.8	17231	34012.8
TCGA-S5-AA26-01A	503	0	High Grade	High Stage	Papillary	46	Younger	male	2.50177	3.55648	0.355212	0	10956.1	14554.2	25510.3
TCGA-XF-A8HD-01A	2964	0	High Grade	High Stage	Non-Papillary	77	Older	male	2.50879	5.35809	0.0544287	0	17500.5	21596	39096.5
TCGA-CF-A7I0-01A	368	0	Low Grade	Low Stage	Papillary	54	Younger	male	2.51513	5.3051	0.104075	0	16617.9	18467.6	35085.5
TCGA-CF-A9FM-01A	398	0	High Grade	Low Stage	Papillary	50	Younger	male	2.52113	3.05998	0.0940281	0	13747.7	18719.8	32467.5
TCGA-DK-AA6W-01A	415	1	High Grade	Low Stage	Non-Papillary	78	Older	male	2.52155	4.12136	0.0946887	0	15117.4	18226.8	33344.2
TCGA-DK-A6B0-01A	2330	0	High Grade	Low Stage	Papillary	61	Older	male	2.53958	2.41855	0.338564	0	12127.7	16709.9	28837.7
TCGA-GV-A3JV-01A	434	1	High Grade	High Stage	Non-Papillary	66	Older	male	2.5664	5.03938	0.0694025	0	18091.1	20122.5	38213.5
TCGA-C4-A0EZ-01A	273	1	High Grade	High Stage	Non-Papillary	69	Older	female	2.57289	4.61279	0.224405	0	14167	14753	28920.1
TCGA-XF-AAMZ-01A	1348	1	High Grade	High Stage	Papillary	81	Older	female	2.58104	4.41398	0.13009	0	16309.7	19565.2	35874.9
TCGA-DK-A1A7-01A	560	0	High Grade	High Stage	Non-Papillary	67	Older	female	2.59367	3.54216	0.0539187	0	15072.2	18421.5	33493.6
TCGA-DK-A1A6-01A	2020	0	High Grade	High Stage	Non-Papillary	53	Younger	male	2.59776	4.64609	0.164761	0	17050.2	20783.8	37833.9
TCGA-HQ-A5ND-01A	274	1	High Grade	High Stage	NA	78	Older	male	2.60172	3.61193	0.0370228	0	13353.1	17259	30612.1
TCGA-4Z-AA7Y-01A	1522	0	High Grade	Low Stage	Papillary	60	Younger	male	2.61114	2.80692	0.157164	0	13327.6	16262.4	29590
TCGA-G2-A3IE-01A	612	1	High Grade	Low Stage	Non-Papillary	51	Younger	male	2.62993	3.32249	0.271859	0	13073.6	17214.6	30288.2
TCGA-DK-A6AW-01A	1621	0	High Grade	Low Stage	Non-Papillary	70	Older	male	2.64117	3.29826	0.0528872	0	14468.1	17252.1	31720.2
TCGA-CF-A47T-01A	385	1	Low Grade	Low Stage	Papillary	58	Younger	female	2.65445	3.87976	0.173164	0	13155	14809.1	27964.1
TCGA-PQ-A6FI-01A	372	0	High Grade	Low Stage	Non-Papillary	70	Older	male	2.65455	3.99553	0.0574718	0	15126.9	19281.3	34408.2
TCGA-CF-A5UA-01A	365	0	Low Grade	Low Stage	Papillary	67	Older	male	2.66235	3.30575	0.155091	0	13379.2	16978.3	30357.5
TCGA-CF-A47V-01A	379	0	High Grade	Low Stage	Papillary	52	Younger	male	2.69338	3.8164	0.0996917	0	14644.9	18553.2	33198.1
TCGA-DK-A3X1-01A	2009	0	High Grade	High Stage	Non-Papillary	78	Older	female	2.70459	4.58998	0.194129	0	16621.7	18153.4	34775.1
TCGA-CF-A3MI-01A	370	0	Low Grade	Low Stage	Papillary	62	Older	male	2.70596	2.95828	0.260046	0	14615.1	18445.4	33060.5
TCGA-K4-AAQO-01A	359	0	High Grade	High Stage	Non-Papillary	56	Younger	male	2.72067	6.53572	0.16551	0	19781	20628.2	40409.2
TCGA-FD-A3SJ-01A	739	1	High Grade	High Stage	Non-Papillary	59	Younger	male	2.72406	5.67595	0.148241	0	18164.8	18516.4	36681.2
TCGA-E7-A541-01A	778	1	High Grade	Low Stage	Papillary	66	Older	male	2.72457	4.14608	0.0996978	0	16235.9	21392.3	37628.2
TCGA-E7-A4IJ-01A	674	1	High Grade	Low Stage	Papillary	56	Younger	male	2.72464	3.29363	0.0786066	0	14351.3	19416.8	33768.2
TCGA-DK-AA6Q-01A	413	1	High Grade	High Stage	Non-Papillary	61	Older	female	2.72657	2.81451	0.0398389	0	14034.2	20939.2	34973.5
TCGA-LT-A8JT-01A	641	0	High Grade	Low Stage	Papillary	69	Older	female	2.72933	3.42489	0.056916	0	13466.4	18504.5	31970.9
TCGA-FD-A43P-01A	832	0	High Grade	Low Stage	Non-Papillary	74	Older	male	2.73574	5.02522	0.0666675	0	17937.6	22664.3	40601.9
TCGA-FD-A5BV-01A	163	1	High Grade	High Stage	Non-Papillary	47	Younger	female	2.75595	4.92201	0.37086	0	15279.6	16328.4	31608
TCGA-FD-A3SS-01A	391	1	High Grade	High Stage	Non-Papillary	66	Older	male	2.76162	4.65543	0.187302	0	15451.4	16298.1	31749.5
TCGA-ZF-A9R3-01A	949	1	High Grade	Low Stage	Papillary	53	Younger	female	2.77221	3.91919	0.0504737	0	15126.8	18779.5	33906.3
TCGA-ZF-AA4W-01A	1830	0	High Grade	High Stage	Non-Papillary	56	Younger	male	2.82244	3.7631	0	0	14646.4	17810.6	32457
TCGA-KQ-A41S-01A	35	0	High Grade	High Stage	Papillary	87	Older	female	2.83938	6.83475	0.30962	0	19367.4	19167.5	38535
TCGA-FD-A6TE-01A	376	0	High Grade	High Stage	Non-Papillary	54	Younger	male	2.84061	2.77641	0.0301584	0	11900.1	17574.9	29475.1
TCGA-E7-A6MD-01A	129	0	High Grade	High Stage	Non-Papillary	66	Older	male	2.86206	5.86046	0.111899	0	18930.7	21102.8	40033.5
TCGA-BT-A42E-01A	1108	0	High Grade	High Stage	Non-Papillary	74	Older	male	2.87651	4.00652	0.119487	0	16507.4	22125	38632.4
TCGA-CF-A8HY-01A	345	0	High Grade	Low Stage	Papillary	59	Younger	male	2.87905	2.9407	0.0113723	0	12751.5	17008.7	29760.1
TCGA-CF-A47S-01A	333	0	Low Grade	Low Stage	Papillary	41	Younger	male	2.88138	2.65329	0	0	12871.6	18128.8	31000.5
TCGA-UY-A78P-01A	2380	0	High Grade	Low Stage	Non-Papillary	78	Older	female	2.91077	5.30781	0.13642	0	19374	22824.1	42198.1
TCGA-CF-A9FF-01A	361	0	High Grade	Low Stage	Papillary	52	Younger	male	2.91208	4.61312	0.0414741	0	16512.7	19377.5	35890.2
TCGA-GU-A766-01A	480	0	High Grade	Low Stage	Non-Papillary	62	Older	male	2.92385	4.71014	0.0506293	0	18760.5	23645.3	42405.8
TCGA-C4-A0F0-01A	59	0	High Grade	Low Stage	Non-Papillary	60	Younger	male	2.92443	4.89997	0.183342	0	18747.2	20728.9	39476.2
TCGA-CU-A3YL-01A	906	0	High Grade	High Stage	Papillary	67	Older	male	2.92507	4.19839	0.0739027	0	15123.7	17404.8	32528.5
TCGA-GU-A767-01A	144	1	High Grade	High Stage	Papillary	81	Older	male	2.92953	5.37635	0.171745	0	16992.8	17569.2	34562.1
TCGA-XF-A8HI-01A	544	1	High Grade	High Stage	Papillary	57	Younger	female	2.97383	3.36679	0.106639	0	13571.5	17904.9	31476.4
TCGA-FD-A6TI-01A	294	1	High Grade	High Stage	Non-Papillary	73	Older	male	2.97562	4.75323	0.146046	0	16813.5	18456.2	35269.7
TCGA-LC-A66R-01A	466	0	High Grade	High Stage	Papillary	78	Older	male	2.97764	5.31294	0.14031	0	18010.3	22093.4	40103.8
TCGA-CF-A3MH-01A	398	0	Low Grade	Low Stage	Papillary	75	Older	male	2.98014	2.56312	0.102139	0	11852.4	16808.6	28661
TCGA-FD-A3NA-01A	1845	0	High Grade	Low Stage	Non-Papillary	60	Younger	male	2.98314	5.5794	0.138246	0	18032.9	20291	38323.9
TCGA-FJ-A3Z7-01A	945	0	High Grade	High Stage	Non-Papillary	76	Older	male	2.9927	4.86744	0.0611117	0	17797.3	18692.7	36490
TCGA-FD-A43X-01A	110	0	High Grade	Low Stage	Papillary	84	Older	male	2.99683	2.70009	0.206633	0	11826.9	15450	27276.9
TCGA-GD-A6C6-01A	67	0	High Grade	High Stage	Papillary	64	Older	male	3.01843	3.28155	0.217446	0	14080.2	16969.7	31049.9
TCGA-E7-A8O7-01A	466	0	Low Grade	Low Stage	Papillary	52	Younger	male	3.01979	3.53128	0.0858855	0	14463	19723.6	34186.7
TCGA-XF-AAMQ-01A	2177	0	High Grade	Low Stage	Papillary	59	Younger	female	3.02144	4.19255	0.0648123	0	17144	21339.4	38483.4
TCGA-ZF-A9R7-01A	665	0	High Grade	Low Stage	Non-Papillary	76	Older	female	3.03521	3.31471	0.0348204	0	14563.2	22392.7	36955.9
TCGA-BT-A20N-01A	795	1	High Grade	High Stage	Non-Papillary	72	Older	male	3.05915	4.70746	0.0719626	0	15651.4	16381.4	32032.8
TCGA-XF-A8HB-01A	1370	0	High Grade	Low Stage	Papillary	50	Younger	female	3.087	2.07245	0.299315	0	12227.2	16456.9	28684.1
TCGA-XF-A8HF-01A	2954	1	High Grade	High Stage	Non-Papillary	80	Older	male	3.08707	5.41614	0.384531	0	17597.5	19208.8	36806.3
TCGA-DK-A1A3-01A	665	1	High Grade	High Stage	NA	60	Younger	male	3.08917	5.46881	0.12626	0	19564	20376.5	39940.5
TCGA-FD-A43S-01A	455	0	High Grade	High Stage	Non-Papillary	71	Older	female	3.09934	6.59028	0.145585	0	20245.5	23287	43532.5
TCGA-XF-A8HE-01A	3817	0	High Grade	High Stage	Non-Papillary	47	Younger	male	3.10193	5.33987	0.0525494	0	18165.7	21708.2	39873.9
TCGA-FD-A6TF-01A	69	1	High Grade	High Stage	Non-Papillary	80	Older	female	3.10463	6.47365	0.256682	0	19785.2	19537.4	39322.6
TCGA-E7-A85H-01A	394	0	High Grade	High Stage	Non-Papillary	64	Older	male	3.10495	4.76435	0.0781073	0	16717.8	19542.6	36260.4
TCGA-CU-A5W6-01A	56	1	High Grade	High Stage	Non-Papillary	70	Older	male	3.12359	4.27538	0.0710312	0	15708	18255.4	33963.4
TCGA-G2-AA3F-01A	893	0	High Grade	High Stage	Non-Papillary	77	Older	male	3.13021	4.16291	0.241812	0	14888.2	16633.6	31521.8
TCGA-BT-A20W-01A	254	1	High Grade	Low Stage	Non-Papillary	71	Older	male	3.15693	4.83823	0.0637209	0	16818.5	20022	36840.6
TCGA-4Z-AA84-01A	460	0	High Grade	High Stage	Papillary	61	Older	male	3.2119	4.22993	0.0883216	0	15446.3	16821.7	32268
TCGA-BT-A0S7-01A	200	1	High Grade	High Stage	Non-Papillary	75	Older	male	3.27697	4.76782	0.25469	0	17458.7	18572.4	36031.1
TCGA-DK-AA6R-01A	5041	0	High Grade	High Stage	Non-Papillary	68	Older	male	3.27937	5.13463	0.0180608	0	16298.8	18999.5	35298.3
TCGA-DK-AA6U-01A	578	0	NA	Low Stage	Papillary	64	Older	male	3.27974	2.86673	0.147949	0	12490	16838.5	29328.6
TCGA-ZF-AA5P-01A	372	0	High Grade	High Stage	Non-Papillary	65	Older	male	3.28304	7.23542	0.0758642	0	20097.7	20666.3	40763.9
TCGA-XF-A8HH-01A	57	1	High Grade	High Stage	Non-Papillary	61	Older	female	3.28447	6.15143	0.178815	0	18772.1	19017	37789.1
TCGA-UY-A78O-01A	2312	0	High Grade	Low Stage	Non-Papillary	75	Older	female	3.28649	3.80967	0.0560967	0	15318.7	17483.5	32802.2
TCGA-BT-A20O-01A	370	1	High Grade	High Stage	Non-Papillary	75	Older	male	3.29751	5.55248	0.156119	0	21029.8	24954.9	45984.6
TCGA-XF-AAMH-01A	344	1	High Grade	High Stage	Non-Papillary	80	Older	male	3.31383	4.2102	0.191068	0	15456.5	16256	31712.5
TCGA-UY-A9PE-01A	189	0	High Grade	High Stage	Non-Papillary	86	Older	male	3.31665	5.22974	0.0873334	0	16428.4	17160.4	33588.8
TCGA-5N-A9KI-01A	76	1	High Grade	High Stage	Non-Papillary	76	Older	female	3.33018	5.67769	0.256812	0	18779.7	20070	38849.7
TCGA-GV-A3JZ-01A	603	0	High Grade	High Stage	Non-Papillary	55	Younger	male	3.33766	5.19845	0.207872	0	17604.8	18682.9	36287.8
TCGA-ZF-AA5N-01A	168	1	High Grade	High Stage	Non-Papillary	62	Older	female	3.34529	3.20802	0.109046	0	13129	16908.2	30037.2
TCGA-G2-AA3D-01A	2139	0	High Grade	High Stage	Non-Papillary	60	Younger	male	3.34868	3.20679	0.0952732	0	11530	16831.7	28361.8
TCGA-GU-AATO-01A	324	1	High Grade	High Stage	Papillary	75	Older	male	3.36384	4.80306	0.188187	0	18083.1	20852.3	38935.4
TCGA-BT-A2LA-01A	522	0	High Grade	High Stage	Non-Papillary	54	Younger	male	3.37228	4.02289	0.0664386	0	13402.6	13094.7	26497.3
TCGA-XF-AAMG-01A	3364	0	High Grade	High Stage	Non-Papillary	49	Younger	male	3.37987	5.77754	0.316153	0	17366.4	17977.6	35344
TCGA-XF-A9SH-01A	1971	1	High Grade	Low Stage	Non-Papillary	65	Older	female	3.40279	3.97211	0.241403	0	15610	18376.3	33986.3
TCGA-K4-A83P-01A	495	0	NA	High Stage	Non-Papillary	77	Older	male	3.41804	6.82022	0.0669024	0	21286.6	23941.2	45227.8
TCGA-S5-A6DX-01A	56	1	High Grade	High Stage	Non-Papillary	83	Older	male	3.42304	4.69941	0.0922141	0	18659.6	22120.8	40780.4
TCGA-FD-A5BR-01A	813	0	High Grade	Low Stage	Non-Papillary	57	Younger	male	3.42608	5.83802	0.0991407	0	18227.9	20984	39211.9
TCGA-UY-A9PD-01A	542	0	High Grade	High Stage	Non-Papillary	80	Older	male	3.42872	5.71951	0.100286	0	17076.7	17565.3	34642
TCGA-E5-A2PC-01A	1326	0	High Grade	High Stage	Non-Papillary	61	Older	female	3.43684	2.69041	0.060101	0	13917	19064.8	32981.8
TCGA-C4-A0F6-01A	700	0	High Grade	High Stage	Non-Papillary	82	Older	female	3.44973	5.5425	0.179128	0	17632.4	18641.6	36273.9
TCGA-ZF-A9R2-01A	642	0	High Grade	Low Stage	Papillary	75	Older	male	3.46147	1.87123	0	0	10532	15227.6	25759.6
TCGA-G2-A2ES-01A	1004	1	High Grade	Low Stage	Non-Papillary	85	Older	male	3.48157	5.53158	0.118809	0	18282.1	20495.8	38777.8
TCGA-ZF-A9R0-01A	680	1	High Grade	High Stage	Non-Papillary	82	Older	male	3.50133	5.19352	0.0900277	0	16245.4	18843.9	35089.3
TCGA-4Z-AA7W-01A	840	0	High Grade	Low Stage	Non-Papillary	55	Younger	male	3.50278	4.73027	0.0953547	0	17947	23579.8	41526.8
TCGA-BL-A13I-01A	223	1	High Grade	High Stage	Non-Papillary	57	Younger	female	3.51639	5.40209	0.539257	0	19443.5	23027	42470.5
TCGA-FD-A43N-01A	699	0	High Grade	High Stage	Non-Papillary	76	Older	male	3.55972	6.00877	0.0883617	0	18021.4	19228.2	37249.6
TCGA-G2-A2EK-01A	485	0	High Grade	Low Stage	Non-Papillary	57	Younger	male	3.59133	4.25614	0.0457159	0	15802.1	19007.6	34809.7
TCGA-H4-A2HQ-01A	590	0	High Grade	High Stage	Non-Papillary	64	Older	female	3.59898	3.26166	0.105217	0	12450.3	16526.4	28976.8
TCGA-FD-A62P-01A	191	1	High Grade	Low Stage	Non-Papillary	76	Older	male	3.59968	6.40588	0.166161	0	19315.6	21340.5	40656.1
TCGA-4Z-AA7Q-01A	510	1	High Grade	High Stage	Non-Papillary	79	Older	male	3.60643	4.16966	0.0985883	0	16722.8	22243.8	38966.6
TCGA-GC-A3RD-01A	428	0	High Grade	High Stage	Non-Papillary	83	Older	female	3.61752	4.0949	0.102046	0	14950.5	17490.3	32440.9
TCGA-CU-A3KJ-01A	562	0	High Grade	High Stage	Non-Papillary	75	Older	male	3.62865	4.63219	0.0779661	1	15345.7	19369.6	34715.3
TCGA-XF-A9T6-01A	64	0	High Grade	High Stage	Papillary	88	Older	female	3.6604	3.66108	0.245855	1	14732.2	18876.1	33608.2
TCGA-XF-A9T0-01A	799	0	High Grade	High Stage	Non-Papillary	68	Older	male	3.66151	5.52269	0.115887	1	17588.8	19747.7	37336.4
TCGA-FD-A3SL-01A	712	1	High Grade	High Stage	Non-Papillary	60	Younger	male	3.67368	6.66807	0.244565	1	21299.3	20293.7	41592.9
TCGA-FD-A6TG-01A	93	1	High Grade	High Stage	Non-Papillary	73	Older	male	3.6916	6.54647	0.16886	1	20113.5	20653	40766.5
TCGA-2F-A9KO-01A	734	1	High Grade	High Stage	Non-Papillary	63	Older	male	3.69775	5.64628	0.0987486	1	18418.2	21819.1	40237.2
TCGA-E7-A97Q-01A	246	1	High Grade	High Stage	Non-Papillary	60	Younger	female	3.70305	5.89551	0.146104	1	17312.9	18550.7	35863.6
TCGA-2F-A9KW-01A	254	1	High Grade	High Stage	Non-Papillary	67	Older	female	3.71844	4.7155	0.173823	1	18609.1	19285.7	37894.9
TCGA-XF-A9SL-01A	2020	1	High Grade	High Stage	Non-Papillary	69	Older	male	3.72243	7.28218	0.13416	1	21274.3	23023.8	44298.2
TCGA-XF-AAN1-01A	941	1	High Grade	High Stage	Papillary	75	Older	female	3.73841	3.44822	0.00352548	1	13844.7	17364.1	31208.8
TCGA-ZF-AA53-01A	1761	0	High Grade	Low Stage	Non-Papillary	60	Younger	male	3.7413	5.99985	0.213915	1	20091.8	22135.4	42227.2
TCGA-BT-A2LD-01A	623	1	High Grade	High Stage	Non-Papillary	78	Older	female	3.74411	4.48347	0.233236	1	16809.7	18870.1	35679.8
TCGA-GD-A2C5-01A	812	0	High Grade	High Stage	Papillary	53	Younger	female	3.74926	5.63477	0.185569	1	17853.7	18236.9	36090.7
TCGA-ZF-A9R9-01A	864	1	High Grade	High Stage	Non-Papillary	58	Younger	male	3.75715	6.79439	0.163579	1	19660.7	19303.4	38964.2
TCGA-XF-AAN7-01A	565	1	High Grade	High Stage	Non-Papillary	60	Younger	male	3.75894	5.45595	0.211034	1	17328.8	18775.6	36104.3
TCGA-K4-A5RJ-01A	539	0	High Grade	Low Stage	Papillary	75	Older	male	3.76124	4.09461	0.297337	1	18739.4	24422.5	43161.9
TCGA-FD-A62O-01A	216	1	High Grade	High Stage	Non-Papillary	74	Older	male	3.77958	5.06373	0.0866114	1	15648.2	16858.2	32506.5
TCGA-XF-A9SV-01A	388	1	High Grade	High Stage	Papillary	82	Older	male	3.78917	6.32226	0.162557	1	18732.6	18047.6	36780.2
TCGA-BL-A13J-01A	81	1	High Grade	High Stage	Papillary	65	Older	male	3.81131	6.3129	0.157522	1	18353.5	17833.6	36187.1
TCGA-K4-A54R-01A	842	0	High Grade	Low Stage	Papillary	59	Younger	male	3.82092	6.73594	0.0999888	1	19105.7	21746.4	40852.1
TCGA-DK-AA6X-01A	467	0	High Grade	Low Stage	Papillary	63	Older	male	3.82392	4.94967	0.0940744	1	17348.8	20492	37840.7
TCGA-E7-A519-01A	508	0	High Grade	Low Stage	Papillary	72	Older	male	3.8243	3.70318	0.0614282	1	15010.7	20526.8	35537.6
TCGA-E5-A4TZ-01A	467	1	High Grade	High Stage	Papillary	64	Older	male	3.82432	2.5224	0.0845758	1	11690.6	16773.9	28464.5
TCGA-FD-A6TA-01A	1912	0	High Grade	High Stage	Papillary	58	Younger	male	3.82557	6.33571	0.0987555	1	19824	21382.8	41206.8
TCGA-4Z-AA7O-01A	512	0	High Grade	Low Stage	Papillary	64	Older	male	3.84168	4.70414	0.0652843	1	16979.8	19994.8	36974.6
TCGA-XF-AAN5-01A	2293	0	High Grade	High Stage	Non-Papillary	61	Older	female	3.84731	4.3543	0.119773	1	17356.1	21831.1	39187.2
TCGA-XF-AAN4-01A	823	1	High Grade	High Stage	Non-Papillary	77	Older	female	3.8733	6.93654	0.211838	1	22378.3	23166.1	45544.4
TCGA-FD-A43U-01A	636	0	High Grade	High Stage	Non-Papillary	70	Older	male	3.8754	6.73593	0.122817	1	20325.4	23136.6	43462
TCGA-BT-A20R-01A	154	1	High Grade	High Stage	Non-Papillary	79	Older	female	3.8841	6.83836	0.0918375	1	20438.1	19649.6	40087.7
TCGA-XF-AAN2-01A	1869	1	High Grade	Low Stage	Non-Papillary	73	Older	male	3.88842	4.21748	0.11516	1	16397.5	20684.3	37081.8
TCGA-DK-A2I1-01A	546	0	High Grade	Low Stage	Papillary	73	Older	female	3.88914	6.54724	0.138674	1	20093.8	20973.9	41067.7
TCGA-CF-A8HX-01A	345	0	High Grade	Low Stage	Papillary	55	Younger	female	3.88953	3.13042	0.180709	1	12606	15488.3	28094.3
TCGA-XF-A9T5-01A	2027	0	High Grade	High Stage	Non-Papillary	78	Older	female	3.89382	4.78895	0.0959957	1	18830.7	23059.1	41889.8
TCGA-BT-A2LB-01A	492	1	High Grade	High Stage	Non-Papillary	73	Older	female	3.90203	6.38309	0.119336	1	19160	20896.5	40056.4
TCGA-GC-A3BM-01A	651	1	High Grade	Low Stage	Non-Papillary	70	Older	male	3.90935	3.37976	0.0641058	1	14165.9	17944	32109.9
TCGA-G2-A2EO-01A	1804	1	High Grade	High Stage	Non-Papillary	69	Older	male	3.91435	6.45851	0.0950122	1	19436.8	21604.5	41041.3
TCGA-DK-AA71-01A	415	0	High Grade	Low Stage	Papillary	71	Older	male	3.99066	4.14318	0.17026	1	14926.8	17258	32184.8
TCGA-FD-A6TH-01A	131	1	High Grade	High Stage	Non-Papillary	63	Older	male	3.9986	5.43107	0.165221	1	18581.1	19066.3	37647.4
TCGA-DK-A3IL-01A	413	1	High Grade	High Stage	Non-Papillary	79	Older	female	4.00611	4.90296	0.0343441	1	15531.7	16937.1	32468.8
TCGA-2F-A9KR-01A	3183	1	High Grade	High Stage	Non-Papillary	59	Younger	female	4.01177	4.48859	0.0488891	1	13675.4	16970.5	30645.9
TCGA-FD-A5BT-01A	328	1	High Grade	High Stage	Non-Papillary	84	Older	male	4.01729	6.89426	0.206469	1	21619.2	23482.1	45101.3
TCGA-FD-A3N6-01A	851	0	High Grade	Low Stage	Non-Papillary	43	Younger	female	4.02014	3.80736	0.0697846	1	15009.1	18713.8	33722.9
TCGA-DK-A1AA-01A	578	0	High Grade	High Stage	Papillary	57	Younger	male	4.05266	3.28999	0.0817358	1	14509.5	18273.3	32782.8
TCGA-ZF-AA4U-01A	262	1	High Grade	High Stage	Non-Papillary	70	Older	male	4.05881	1.63499	0.0969931	1	10643.5	16399.7	27043.2
TCGA-BL-A5ZZ-01A	377	0	High Grade	High Stage	Papillary	80	Older	female	4.06677	7.46741	0.233806	1	20582.1	21707.4	42289.5
TCGA-HQ-A2OF-01A	1947	0	High Grade	High Stage	Papillary	52	Younger	female	4.08114	3.18145	0.282973	1	13212.3	14921.4	28133.7
TCGA-XF-AAN0-01A	1718	1	High Grade	High Stage	Non-Papillary	68	Older	male	4.08148	4.6089	0.149562	1	17575.1	20823.8	38398.9
TCGA-E7-A7DV-01A	37	0	High Grade	High Stage	Papillary	44	Younger	male	4.12483	5.02277	0.40279	1	19193	22807.3	42000.2
TCGA-FD-A3N5-01A	685	1	High Grade	Low Stage	Non-Papillary	69	Older	male	4.13941	4.68129	0.0887266	1	16169.1	19151.8	35320.9
TCGA-FJ-A3ZE-01A	324	1	High Grade	High Stage	Non-Papillary	65	Older	male	4.1539	2.58249	0.0450389	1	9994.55	13109.7	23104.3
TCGA-CU-A0YR-01A	460	1	High Grade	High Stage	Non-Papillary	83	Older	male	4.16179	5.25114	0.205066	1	19003.8	21553.2	40556.9
TCGA-FD-A6TB-01A	572	0	High Grade	High Stage	Non-Papillary	82	Older	male	4.17455	6.12766	0.0880424	1	19874.3	22894.5	42768.8
TCGA-C4-A0F1-01A	89	0	High Grade	High Stage	Non-Papillary	71	Older	male	4.17687	5.15054	0.113892	1	17646.1	19111.8	36757.9
TCGA-BT-A20X-01A	251	1	High Grade	High Stage	Non-Papillary	56	Younger	male	4.18236	5.21037	0.102016	1	17788.6	19496.2	37284.8
TCGA-DK-A3IU-01A	706	1	High Grade	Low Stage	NA	58	Younger	male	4.18832	6.07283	0.0579806	1	21008.6	24327	45335.6
TCGA-4Z-AA81-01A	1270	1	High Grade	Low Stage	Papillary	80	Older	male	4.19054	3.20669	0.0773776	1	15017.5	20338.2	35355.6
TCGA-XF-AAN8-01A	118	1	High Grade	High Stage	Non-Papillary	74	Older	female	4.20041	8.09094	0.396543	1	23271.2	23273.3	46544.5
TCGA-ZF-AA52-01A	1077	1	High Grade	High Stage	Papillary	70	Older	male	4.20127	7.14581	0.260736	1	20329.3	20739.7	41069
TCGA-DK-A6B2-01A	477	0	High Grade	High Stage	Non-Papillary	70	Older	male	4.20141	6.05886	0.139421	1	20161.2	21558.5	41719.7
TCGA-DK-A1AG-01A	475	0	High Grade	High Stage	Papillary	65	Older	male	4.21337	2.667	0.0741755	1	12602.7	18519.7	31122.4
TCGA-E7-A4XJ-01A	68	1	High Grade	Low Stage	Non-Papillary	66	Older	male	4.21856	3.67326	0.189659	1	13094.5	15561.9	28656.4
TCGA-XF-AAME-01A	2828	1	High Grade	Low Stage	Non-Papillary	64	Older	female	4.22004	7.71344	0.169147	1	22227.1	23725.7	45952.8
TCGA-XF-AAMR-01A	2790	0	High Grade	High Stage	Non-Papillary	48	Younger	male	4.22679	6.48995	0.366864	1	19875.7	19861.7	39737.4
TCGA-FD-A3B4-01A	510	1	High Grade	High Stage	Non-Papillary	55	Younger	female	4.23819	6.4494	0.106589	1	19088.4	21668.5	40756.9
TCGA-XF-A9SJ-01A	98	1	High Grade	High Stage	Non-Papillary	83	Older	male	4.25987	5.66491	0.147159	1	19211.3	21606	40817.3
TCGA-E7-A97P-01A	437	1	High Grade	Low Stage	Non-Papillary	73	Older	male	4.26457	6.0127	0.0709002	1	19292.6	22474.1	41766.7
TCGA-FD-A5BX-01A	173	1	High Grade	High Stage	Non-Papillary	82	Older	male	4.30539	6.90421	0.254633	1	20330.9	22246.9	42577.8
TCGA-K4-A6MB-01A	469	0	High Grade	High Stage	Non-Papillary	64	Older	male	4.30918	6.53786	0.153506	1	17313.8	17643.2	34957
TCGA-CU-A0YO-01A	149	1	High Grade	High Stage	Non-Papillary	84	Older	male	4.32981	5.35436	0.100865	1	18250.4	20816.7	39067.1
TCGA-DK-A3WY-01A	4967	0	High Grade	High Stage	Non-Papillary	67	Older	female	4.32983	5.65504	0.0276685	1	20633.3	24720	45353.3
TCGA-ZF-AA4N-01A	88	1	High Grade	Low Stage	Non-Papillary	74	Older	male	4.34619	4.35939	0.108692	1	16450.4	20414.7	36865.2
TCGA-GU-AATP-01A	1003	0	High Grade	High Stage	Papillary	74	Older	male	4.35541	6.66189	0.175032	1	19301.7	19826.3	39128
TCGA-GU-A42R-01A	577	1	High Grade	High Stage	Papillary	68	Older	male	4.37314	3.39968	0.138136	1	12557.5	15494.8	28052.3
TCGA-DK-A6B5-01A	1542	0	High Grade	High Stage	Non-Papillary	45	Younger	male	4.38938	4.64484	0.0777772	1	15351.1	19637.6	34988.8
TCGA-FD-A5C0-01A	550	1	High Grade	High Stage	Non-Papillary	61	Older	male	4.40765	5.6174	0.216419	1	17970.1	19116.5	37086.5
TCGA-PQ-A6FN-01A	507	0	High Grade	High Stage	Non-Papillary	78	Older	female	4.41162	5.57192	0.0655552	1	16910.9	19878.5	36789.5
TCGA-XF-A9SP-01A	454	1	High Grade	High Stage	Non-Papillary	59	Younger	male	4.41655	7.2227	0.270134	1	20602.8	20388	40990.8
TCGA-FD-A3B7-01A	122	1	High Grade	High Stage	Non-Papillary	66	Older	male	4.42172	6.70803	0.123492	1	21426.8	23174.1	44600.8
TCGA-BT-A20J-01A	579	1	High Grade	Low Stage	Non-Papillary	75	Older	male	4.42362	3.86716	0.131751	1	17650.9	22399	40049.9
TCGA-YF-AA3M-01A	415	0	High Grade	Low Stage	Non-Papillary	57	Younger	male	4.46191	4.13839	0.132297	1	14218.9	17635.1	31854
TCGA-FD-A5BU-01A	588	0	High Grade	Low Stage	Non-Papillary	76	Older	female	4.48167	6.33431	0.0544415	1	19984.2	21558.5	41542.7
TCGA-GC-A4ZW-01A	15	0	High Grade	High Stage	Non-Papillary	71	Older	male	4.4866	3.03349	0.10025	1	12967.2	16886.3	29853.5
TCGA-BT-A20U-01A	455	1	High Grade	High Stage	Non-Papillary	70	Older	female	4.49204	5.3749	0.194265	1	17814.9	19053.5	36868.3
TCGA-XF-A9T8-01A	418	1	High Grade	High Stage	Non-Papillary	64	Older	male	4.4927	5.58463	0.147258	1	19658.9	22927.3	42586.2
TCGA-DK-A1AF-01A	536	0	High Grade	High Stage	Non-Papillary	84	Older	female	4.4953	7.40444	0.115611	1	21847	22741.1	44588.1
TCGA-BT-A20Q-01A	593	1	High Grade	High Stage	Non-Papillary	73	Older	male	4.5016	6.34716	0.106015	1	19939.4	21107.4	41046.9
TCGA-HQ-A5NE-01A	370	1	High Grade	High Stage	Non-Papillary	57	Younger	male	4.52365	6.05557	0.038313	1	17767.2	19340.1	37107.3
TCGA-DK-A3IK-01A	146	1	High Grade	High Stage	Papillary	87	Older	male	4.52459	5.48218	0.0900845	1	16681.4	17587.6	34269.1
TCGA-GC-A3RB-01A	582	0	High Grade	High Stage	Non-Papillary	54	Younger	male	4.53095	3.73291	0.108225	1	14848.9	17872.9	32721.8
TCGA-GU-AATQ-01A	213	1	High Grade	High Stage	Non-Papillary	68	Older	male	4.53408	4.44957	0.126066	1	15835.6	18727.5	34563.1
TCGA-XF-A9T2-01A	575	1	High Grade	High Stage	Non-Papillary	54	Younger	male	4.53798	5.4915	0.154682	1	17546.1	18050	35596.2
TCGA-XF-A9SW-01A	362	1	High Grade	High Stage	Non-Papillary	85	Older	male	4.55338	7.44301	0.397021	1	21837.2	21134.3	42971.6
TCGA-DK-A3WW-01A	633	0	High Grade	High Stage	Papillary	57	Younger	male	4.55433	3.92919	0.110892	1	16901.6	22795.7	39697.3
TCGA-BT-A20T-01A	453	1	High Grade	High Stage	Non-Papillary	63	Older	male	4.56161	6.28457	0.137799	1	18626.1	20198.4	38824.5
TCGA-E7-A677-01A	820	0	Low Grade	Low Stage	Non-Papillary	81	Older	male	4.57683	3.98023	0	1	15184.1	18151.1	33335.2
TCGA-4Z-AA7N-01A	1367	1	High Grade	High Stage	Non-Papillary	65	Older	male	4.57994	6.58087	0.0354212	1	20618.6	24045.7	44664.3
TCGA-SY-A9G0-01A	1008	1	High Grade	High Stage	Papillary	82	Older	male	4.58722	7.195	0.094547	1	21170.2	20364.3	41534.5
TCGA-E7-A3X6-01A	904	1	Low Grade	Low Stage	Papillary	70	Older	male	4.5991	4.49736	0.0913978	1	17137.2	21013.2	38150.4
TCGA-DK-A2I4-01A	3835	0	High Grade	High Stage	Papillary	79	Older	male	4.60165	6.34264	0.178151	1	21480.7	24402.1	45882.8
TCGA-FD-A3B5-01A	272	1	High Grade	High Stage	Non-Papillary	86	Older	male	4.60683	5.36753	0.132406	1	16141.2	16774.8	32916
TCGA-XF-A9SZ-01A	859	1	High Grade	High Stage	Non-Papillary	79	Older	male	4.61526	6.99275	0.154969	1	19727.5	20161.3	39888.8
TCGA-CF-A1HS-01A	382	0	High Grade	High Stage	Non-Papillary	75	Older	female	4.62156	4.403	0.173688	1	17015.6	19988.2	37003.8
TCGA-FD-A3B3-01A	974	1	High Grade	High Stage	Papillary	74	Older	female	4.62293	6.7358	0.0924976	1	20725.1	23021.5	43746.7
TCGA-K4-A4AC-01A	278	1	High Grade	Low Stage	Non-Papillary	83	Older	male	4.62493	4.04671	0.227665	1	16603.3	20571.4	37174.7
TCGA-UY-A78L-01A	1127	0	High Grade	High Stage	Papillary	62	Older	male	4.67162	5.90466	0.183723	1	17684.3	18426.7	36110.9
TCGA-DK-A3IT-01A	648	0	High Grade	High Stage	Non-Papillary	62	Older	male	4.69435	5.7106	0.11149	1	18678	19830.7	38508.7
TCGA-5N-A9KM-01A	530	1	High Grade	High Stage	Non-Papillary	73	Older	female	4.69784	4.70146	0.189061	1	18226.3	20283.2	38509.4
TCGA-FD-A3SM-01A	547	1	High Grade	High Stage	Papillary	70	Older	male	4.70629	6.12474	0.0612459	1	18984.5	18231	37215.5
TCGA-K4-A3WU-01B	105	0	High Grade	High Stage	Non-Papillary	87	Older	male	4.71352	5.64998	0.0653801	1	18878.7	21970.8	40849.4
TCGA-DK-A2HX-01A	1420	1	High Grade	High Stage	Non-Papillary	80	Older	female	4.71699	7.30125	0.201024	1	20890	19425.8	40315.8
TCGA-YC-A89H-01A	573	0	High Grade	Low Stage	Non-Papillary	78	Older	female	4.71708	5.37188	0.169067	1	16645.8	19365.8	36011.6
TCGA-FD-A6TC-01A	187	0	High Grade	High Stage	Non-Papillary	79	Older	female	4.7256	6.69949	0.245343	1	18630.8	18121.1	36751.9
TCGA-FD-A3B8-01A	384	0	High Grade	Low Stage	Non-Papillary	56	Younger	male	4.73537	7.36331	0.101415	1	22621.5	24315.5	46937.1
TCGA-ZF-AA4V-01A	1806	0	High Grade	High Stage	Non-Papillary	66	Older	male	4.75397	5.64242	0.0932254	1	17256.5	20331.2	37587.7
TCGA-G2-A3IB-01A	220	1	High Grade	Low Stage	Non-Papillary	66	Older	male	4.81063	3.47765	0.10067	1	13286.2	16995	30281.2
TCGA-XF-AAN3-01A	2625	0	High Grade	High Stage	Non-Papillary	76	Older	male	4.82149	6.27268	0.199806	1	19154	20062.5	39216.4
TCGA-R3-A69X-01A	433	0	High Grade	High Stage	Non-Papillary	70	Older	male	4.83477	6.23333	0.18109	1	20333.2	21683	42016.2
TCGA-YC-A8S6-01A	293	0	High Grade	Low Stage	Papillary	71	Older	male	4.83677	5.86489	0.109024	1	19811	21761.4	41572.4
TCGA-K4-A3WS-01A	761	0	High Grade	High Stage	Non-Papillary	66	Older	male	4.84274	7.31192	0.108235	1	21047.8	21341.9	42389.7
TCGA-C4-A0F7-01A	62	1	High Grade	High Stage	Non-Papillary	77	Older	male	4.86175	4.76816	0.0865845	1	16205	16995.5	33200.4
TCGA-CU-A72E-01A	413	1	High Grade	High Stage	Non-Papillary	76	Older	male	4.8875	5.40795	0.20481	1	18185.9	18808.5	36994.5
TCGA-FD-A5BS-01A	1639	0	High Grade	High Stage	Non-Papillary	68	Older	male	4.90804	6.83195	0.0808662	1	22184.6	24909.8	47094.4
TCGA-G2-A2EC-01A	696	1	High Grade	Low Stage	Non-Papillary	58	Younger	female	4.92919	6.60196	0.0665114	1	18991.6	20751.5	39743.1
TCGA-FD-A3SQ-01A	1423	1	High Grade	High Stage	Non-Papillary	62	Older	male	4.95251	7.39939	0.0387935	1	20350.5	20542.2	40892.8
TCGA-DK-A3IM-01A	248	1	High Grade	High Stage	Papillary	76	Older	male	4.95825	3.19952	0.0637697	1	12328.7	16013.3	28342
TCGA-XF-A9SM-01A	1048	0	High Grade	High Stage	Non-Papillary	76	Older	male	4.97045	6.34469	0.215748	1	20167.5	23835.4	44002.9
TCGA-SY-A9G5-01A	1186	0	High Grade	High Stage	Papillary	66	Older	male	4.98	6.96526	0.170226	1	20311.2	22231	42542.2
TCGA-XF-AAMY-01A	3011	0	High Grade	High Stage	Papillary	78	Older	male	4.99729	6.12942	0.171453	1	18596.9	18808.2	37405.1
TCGA-K4-A4AB-01B	84	1	High Grade	High Stage	Non-Papillary	76	Older	male	5.00084	6.27071	0.178745	1	18833.5	19695.2	38528.7
TCGA-UY-A78M-01A	690	1	High Grade	High Stage	Non-Papillary	81	Older	female	5.01887	5.99199	0.06184	1	16822.7	16907.9	33730.7
TCGA-BL-A3JM-01A	205	1	High Grade	High Stage	NA	62	Older	male	5.05759	4.46169	0.0800586	1	17084.1	18242.3	35326.4
TCGA-ZF-AA4R-01A	1036	1	High Grade	High Stage	Non-Papillary	67	Older	male	5.07087	7.30967	0.0286974	1	18145.1	17618.5	35763.6
TCGA-DK-A1AB-01A	508	1	High Grade	High Stage	Non-Papillary	74	Older	female	5.07478	7.00483	0.107868	1	20670.8	20809.7	41480.5
TCGA-ZF-AA56-01A	259	1	High Grade	High Stage	Non-Papillary	79	Older	female	5.11876	5.63276	0.194621	1	18626.2	21199	39825.2
TCGA-K4-A5RI-01A	356	1	High Grade	High Stage	Non-Papillary	67	Older	female	5.12765	5.15553	0.111427	1	17296.4	19075.9	36372.3
TCGA-FD-A62N-01A	82	0	High Grade	High Stage	Non-Papillary	69	Older	male	5.15295	6.41296	0.121036	1	21775.6	24707.4	46483
TCGA-4Z-AA83-01A	2024	0	High Grade	Low Stage	Papillary	52	Younger	male	5.15879	4.24821	0.117926	1	15993.2	19223.5	35216.7
TCGA-FD-A5BZ-01A	835	1	High Grade	High Stage	Non-Papillary	77	Older	female	5.19941	7.76626	0.143598	1	20626	18830.9	39456.8
TCGA-ZF-AA58-01A	1649	0	High Grade	High Stage	Non-Papillary	61	Older	female	5.2698	6.15038	0.222792	1	20450	23683.2	44133.1
TCGA-ZF-A9RD-01A	408	1	High Grade	High Stage	Non-Papillary	75	Older	female	5.28128	4.70413	0.11514	1	18338.5	22661.1	40999.6
TCGA-UY-A8OD-01A	3432	0	High Grade	Low Stage	Non-Papillary	68	Older	female	5.30252	6.1489	0.0528962	1	19592.1	20604.6	40196.7
TCGA-UY-A8OB-01A	2109	0	High Grade	High Stage	Non-Papillary	63	Older	male	5.31347	4.05357	0.107016	1	14454	19397.1	33851.1
TCGA-ZF-AA54-01A	590	1	High Grade	High Stage	Non-Papillary	71	Older	male	5.32955	6.07729	0.532304	1	20234.2	22453	42687.2
TCGA-DK-A2I6-01A	2656	0	High Grade	High Stage	Non-Papillary	81	Older	male	5.33026	4.56915	0.10905	1	15927.1	17353.2	33280.2
TCGA-CU-A0YN-01A	393	1	High Grade	High Stage	Non-Papillary	60	Younger	male	5.37112	6.20731	0.0794741	1	18212.7	20850.5	39063.2
TCGA-KQ-A41P-01A	1094	0	High Grade	High Stage	Non-Papillary	76	Older	male	5.37813	5.59489	0.157871	1	17760.5	19381.7	37142.3
TCGA-ZF-A9R1-01A	773	0	High Grade	High Stage	Non-Papillary	81	Older	male	5.39961	4.81079	0.0700382	1	15217.2	17939.2	33156.4
TCGA-XF-AAMJ-01A	1670	1	High Grade	High Stage	Non-Papillary	70	Older	male	5.42862	7.96931	0.0877396	1	21109.3	20040.6	41149.8
TCGA-FD-A6TD-01A	386	1	High Grade	High Stage	Non-Papillary	77	Older	male	5.46635	5.94815	0.278071	1	19263.4	22100.6	41364
TCGA-DK-A1A5-01A	65	1	High Grade	Low Stage	Non-Papillary	79	Older	male	5.46979	6.86196	0.0825758	1	19416.4	19463.2	38879.6
TCGA-GC-A3RC-01A	484	0	High Grade	Low Stage	Non-Papillary	59	Younger	male	5.52445	4.22498	0.212622	1	17388.2	21719	39107.3
TCGA-GC-A3OO-01A	481	0	High Grade	Low Stage	Non-Papillary	79	Older	male	5.53758	6.05761	0.171401	1	18721.3	19330.8	38052.1
TCGA-2F-A9KT-01A	2352	0	High Grade	Low Stage	Non-Papillary	83	Older	male	5.5567	4.78696	0.228704	1	15582.7	17476.4	33059.1
TCGA-BT-A3PK-01A	303	1	High Grade	Low Stage	Papillary	80	Older	male	5.59044	6.31928	0.0939483	1	19280.8	21064.3	40345.1
TCGA-BT-A42F-01A	864	0	High Grade	High Stage	Non-Papillary	64	Older	male	5.59751	4.5233	0.100301	1	17516.5	22889.4	40405.9
TCGA-UY-A9PA-01A	1072	0	High Grade	High Stage	Non-Papillary	48	Younger	male	5.60769	2.77134	0.059111	1	13654.1	20406.5	34060.6
TCGA-K4-A6FZ-01A	55	0	High Grade	High Stage	Non-Papillary	75	Older	female	5.61989	3.61509	0.0875878	1	16136.3	20770.7	36907
TCGA-UY-A9PB-01A	899	0	High Grade	High Stage	Non-Papillary	49	Younger	male	5.66298	6.70388	0.135414	1	20321.7	22772.1	43093.7
TCGA-FD-A3SO-01A	168	1	High Grade	High Stage	Non-Papillary	68	Older	male	5.67188	6.11012	0.150479	1	19630.4	20966	40596.4
TCGA-GU-A42Q-01A	344	1	High Grade	High Stage	Non-Papillary	67	Older	male	5.72863	4.39288	0.0277193	1	13400.4	16310.7	29711.1
TCGA-XF-AAMT-01A	90	1	High Grade	High Stage	Non-Papillary	75	Older	female	5.74472	7.0493	0.338487	1	20369	20893.7	41262.7
TCGA-4Z-AA82-01A	1556	1	High Grade	High Stage	Non-Papillary	59	Younger	male	5.75043	6.32612	0.0310536	1	17819.7	19024.7	36844.4
TCGA-XF-A9SU-01A	182	1	High Grade	High Stage	Papillary	74	Older	female	5.75685	6.28591	0.0949546	1	19646.9	20624.8	40271.7
TCGA-XF-A9SY-01A	640	0	High Grade	High Stage	Non-Papillary	60	Younger	female	5.77087	6.79243	0.1288	1	19892.6	23157.9	43050.5
TCGA-GC-A3I6-01A	630	1	High Grade	High Stage	Non-Papillary	45	Younger	male	5.78957	5.30525	0.123353	1	17205	20388.2	37593.2
TCGA-FD-A5BY-01A	251	0	High Grade	High Stage	NA	63	Older	female	5.79911	5.84904	0.136299	1	18152.2	19520.3	37672.5
TCGA-DK-AA74-01A	1708	0	High Grade	High Stage	Non-Papillary	75	Older	male	5.8142	7.09511	0.23496	1	21875.2	23531.5	45406.7
TCGA-K4-A5RH-01A	276	0	High Grade	High Stage	Non-Papillary	69	Older	male	5.81688	6.427	0.212302	1	20502.2	23914.6	44416.8
TCGA-FD-A3SN-01A	887	0	High Grade	High Stage	Papillary	79	Older	male	5.83207	6.01927	0.172404	1	17608.3	19069.3	36677.7
TCGA-XF-A9SI-01A	2423	0	High Grade	Low Stage	Papillary	73	Older	female	5.85016	5.9106	0.0493553	1	20525.2	24416.1	44941.3
TCGA-XF-A9SK-01A	486	1	High Grade	High Stage	Non-Papillary	65	Older	male	5.8503	6.80182	0.232806	1	19960.7	21080.1	41040.8
TCGA-BT-A3PJ-01A	789	0	High Grade	High Stage	Papillary	76	Older	male	5.85537	4.56989	0.135611	1	16727.4	20990.5	37717.9
TCGA-GC-A3YS-01A	758	0	High Grade	High Stage	Non-Papillary	61	Older	male	5.87253	6.90647	0.210603	1	19321	20623.3	39944.3
TCGA-GD-A3OQ-01A	95	0	High Grade	High Stage	Papillary	48	Younger	male	5.92662	4.74072	0.112298	1	15664.2	18144.9	33809.1
TCGA-DK-AA6M-01A	1582	0	High Grade	Low Stage	Non-Papillary	64	Older	female	5.92862	5.3408	0.202448	1	18493.4	22122.5	40615.9
TCGA-DK-A3IQ-01A	539	1	High Grade	High Stage	Papillary	74	Older	male	5.93556	8.69155	0.27697	1	21840.9	19053	40893.9
TCGA-DK-A2I2-01A	237	1	High Grade	High Stage	Non-Papillary	63	Older	female	5.95249	5.67794	0.132021	1	19143.7	21901.5	41045.2
TCGA-DK-AA6S-01A	5050	0	High Grade	High Stage	Non-Papillary	60	Younger	male	5.9683	7.28752	0.129368	1	20252.3	21142.8	41395.2
TCGA-FD-A5C1-01A	1792	0	High Grade	High Stage	Non-Papillary	61	Older	female	5.96863	5.91281	0.196612	1	20228.3	22382.7	42611
TCGA-GD-A3OS-01A	638	0	High Grade	Low Stage	Non-Papillary	54	Younger	female	5.98968	6.23752	0.203932	1	16706.5	18174.8	34881.2
TCGA-FT-A61P-01A	337	0	High Grade	High Stage	Papillary	76	Older	male	5.99364	6.46525	0.203756	1	20524.5	21463.8	41988.3
TCGA-GU-A762-01A	232	1	High Grade	High Stage	Non-Papillary	87	Older	male	6.00787	5.48617	0.156223	1	19618.2	23600	43218.3
TCGA-FD-A3SP-01A	783	0	High Grade	High Stage	Non-Papillary	60	Younger	male	6.16003	7.88527	0.136347	1	22375.5	22833.5	45209
TCGA-DK-AA6L-01A	1163	1	High Grade	High Stage	Non-Papillary	48	Younger	male	6.17553	5.00201	0.121517	1	15626.6	19964.2	35590.8
TCGA-FD-A43Y-01A	474	1	High Grade	High Stage	Non-Papillary	65	Older	male	6.19403	5.31873	0.126664	1	18391.5	20017	38408.5
TCGA-DK-A3IN-01A	250	1	High Grade	High Stage	Papillary	72	Older	male	6.20977	6.22144	0.394343	1	19624.3	20889.3	40513.6
TCGA-FD-A62S-01A	406	1	High Grade	High Stage	Non-Papillary	60	Younger	female	6.20983	7.35035	0.130913	1	21477.8	21894.3	43372.1
TCGA-GU-A764-01A	610	0	High Grade	Low Stage	Non-Papillary	66	Older	male	6.266	6.43497	0.122793	1	19244.1	21728	40972.1
TCGA-GV-A40E-01A	261	1	High Grade	Low Stage	Non-Papillary	75	Older	male	6.37041	5.50772	0.125907	1	16589.8	19181.2	35771
TCGA-FD-A3B6-01A	1005	1	High Grade	Low Stage	Papillary	75	Older	male	6.38617	5.39663	0.18283	1	18024.7	22300.6	40325.3
TCGA-DK-A3WX-01A	321	1	High Grade	High Stage	Non-Papillary	67	Older	female	6.42194	6.36028	0.0485723	1	18714.4	21902.5	40617
TCGA-FD-A6TK-01A	330	0	High Grade	High Stage	Non-Papillary	60	Younger	male	6.46169	6.81621	0.177644	1	20932.6	22229.8	43162.4
TCGA-XF-AAMW-01A	253	1	High Grade	High Stage	Non-Papillary	79	Older	female	6.47843	4.82034	0.17347	1	17573.7	20581.1	38154.8
TCGA-4Z-AA86-01A	311	1	High Grade	High Stage	Non-Papillary	66	Older	male	6.51973	6.74484	0.112989	1	20064.9	22729.2	42794.1
TCGA-FT-A3EE-01A	99	1	High Grade	High Stage	Papillary	80	Older	female	6.547	4.28455	0.136342	1	15703.5	18139.9	33843.5
TCGA-XF-A9T3-01A	68	0	High Grade	High Stage	Non-Papillary	69	Older	female	6.54991	6.48306	0.130862	1	19870.5	20965.7	40836.3
TCGA-ZF-AA5H-01A	897	0	High Grade	High Stage	Non-Papillary	60	Younger	female	6.64292	5.32638	0.140777	1	18276.1	21593.6	39869.7
TCGA-ZF-A9RC-01A	2868	0	High Grade	High Stage	Non-Papillary	77	Older	male	6.77061	6.6144	0.165146	1	17830.8	16770.3	34601.1
TCGA-G2-A2EF-01A	1884	0	High Grade	Low Stage	Non-Papillary	50	Younger	male	6.99663	3.62342	0.138647	1	15621.1	22127.8	37748.9
TCGA-FJ-A871-01A	272	1	High Grade	High Stage	Non-Papillary	49	Younger	male	7.08489	5.89877	0.139551	1	15140.5	16253.2	31393.7
TCGA-XF-A9T4-01A	495	1	High Grade	High Stage	Non-Papillary	48	Younger	male	7.10706	5.05849	0.108827	1	17047	20065.7	37112.6
TCGA-XF-A9SX-01A	719	1	High Grade	High Stage	Non-Papillary	63	Older	female	7.57998	6.47931	0.207204	1	20780.9	22614.8	43395.7
