# Supplementary material for: PMEPA1 Is a Prognostic Biomarker That Correlates With Cell Malignancy and the Tumor Microenvironment in Bladder Cancer
Source: Front Immunol. 2021 Oct 28;12:705086. doi: 10.3389/fimmu.2021.705086 (PMC8582246; doi:10.3389/fimmu.2021.705086)
Supplement: Supplementary file 9 [file DataSheet_1.zip › Supplementary Tables/Table17.xlsx]

## Sheet: Sheet1
Table S17. The expression of PMEPA1 and clinical information of GSE32894
PMEPA1	pmepa1-0/1	Tag	GROUP	StromalScore	ImmuneScore	ESTIMATEScore	time_to_dod_(months)	dod_event_(1/0)	gender	age	tumor_stage	tumor_grade	node_status
-0.207636	0	GSM814052	Low Group	-3576.73	-4887.53	-8464.26	110.301	0	M	70	Ta	0	NULL
0.097094	1	GSM814055	High Group	5234.46	4059.23	9293.69	15.3863	0	F	38	Ta	0	NULL
-0.053891	1	GSM814056	High Group	299.407	-2643.79	-2344.38	36.36	1	M	51	T1	0	pN0
-0.082536	1	GSM814057	High Group	5295.42	5864.85	11160.3	104.384	0	M	80	T1	1	NULL
-1.26013	0	GSM814058	Low Group	-4175.96	-3561.53	-7737.49	63.9123	0	M	65	Ta	0	NULL
-0.835299	0	GSM814059	Low Group	-1009.13	3361.61	2352.48	55.0356	0	M	57	Ta	1	NULL
2.94478	1	GSM814060	High Group	1222.25	3659.8	4882.05	5.39178	1	M	59	T1	1	NULL
-1.04916	0	GSM814061	Low Group	-2650.26	-3116.73	-5766.98	12.8219	0	M	69	T1	1	NULL
1.41389	1	GSM814062	High Group	7426.77	7054.78	14481.6	6.57534	0	M	60	Ta	1	NULL
1.98334	1	GSM814064	High Group	4155.84	5179.49	9335.33	75.9781	0	M	89	Ta	0	NULL
-1.1384	0	GSM814065	Low Group	-3387.68	-3251.81	-6639.5	103.792	0	M	63	Ta	0	NULL
-0.007854	1	GSM814066	High Group	-522.789	-2989.96	-3512.75	66.2466	0	M	76	T2	1	NULL
1.89754	1	GSM814068	High Group	6992.19	7289.15	14281.3	96.3945	0	M	57	T3b	1	pN0
-0.696696	0	GSM814069	Low Group	-3426.98	-2498.68	-5925.66	74.0384	0	F	57	Ta	0	NULL
0.487354	1	GSM814070	High Group	3469.22	6575.93	10045.1	25.5781	0	M	65	Ta	0	NULL
-0.542042	0	GSM814071	Low Group	-1425.53	-2804.72	-4230.25	66.9041	0	M	61	T1	1	NULL
0.884506	1	GSM814072	High Group	1514.56	-2800.87	-1286.31	1.08493	0	M	58	T1	1	pN0
-0.599285	0	GSM814074	Low Group	-2434.82	-658.808	-3093.63	62.9918	0	M	60	T1	1	NULL
0.036947	1	GSM814075	High Group	3716.76	6857.81	10574.6	19.7589	0	M	77	T1	1	pN0
1.71932	1	GSM814076	High Group	6220.39	4393.86	10614.2	17.9178	1	M	74	T1	1	NULL
0.012764	1	GSM814077	High Group	5562.9	6861.13	12424	98.3671	0	M	63	T4a	1	NULL
-0.11677	1	GSM814083	High Group	3923.42	6069.29	9992.71	27.8137	0	M	76	T1	0	NULL
-0.321246	0	GSM814084	Low Group	-1701.58	-566.576	-2268.15	66.7068	0	M	86	T1	0	NULL
0.194607	1	GSM814085	High Group	1880.11	2401.36	4281.48	97.7096	0	M	70	T1	1	pN0
-0.152103	1	GSM814086	High Group	-1149.9	1549.56	399.668	68.4493	0	F	85	Ta	0	NULL
0.241202	1	GSM814087	High Group	-1147.25	-2566.64	-3713.88	81.9288	1	M	75	T1	1	NULL
0.359299	1	GSM814089	High Group	320.331	521.23	841.561	98.0712	0	M	65	Ta	0	NULL
-0.139953	1	GSM814090	High Group	3305.45	4367.97	7673.42	78.4438	0	F	60	T1	1	NULL
-0.75815	0	GSM814091	Low Group	-1343.62	-1971.95	-3315.58	35.737	0	M	80	T1	0	NULL
-0.185927	0	GSM814092	Low Group	2867.98	5024.48	7892.46	26.5315	1	M	69	T1	0	NULL
0.381471	1	GSM814094	High Group	46.3834	2820.87	2867.25	29.4904	1	M	68	T1	1	NULL
-0.816645	0	GSM814095	Low Group	-1675.53	-1522.11	-3197.65	85.4137	0	F	70	T1	0	NULL
-0.079303	1	GSM814096	High Group	-3521.21	-3312.32	-6833.53	28.1096	0	M	59	T1	1	NULL
-0.674344	0	GSM814098	Low Group	3423.1	1715.38	5138.48	73.874	0	F	83	T2	0	NULL
-1.21839	0	GSM814100	Low Group	-2216.01	-826.968	-3042.98	88.6027	0	M	72	Ta	0	NULL
0.296718	1	GSM814102	High Group	-1708.21	2528.79	820.586	72.1973	0	M	46	Ta	0	NULL
-0.372595	0	GSM814103	Low Group	-4197.49	-3445.39	-7642.89	44.5151	0	M	73	Ta	1	NULL
-0.772173	0	GSM814106	Low Group	-653.853	-156.643	-810.497	43.0356	0	M	78	T1	0	NULL
-0.921719	0	GSM814107	Low Group	-381.433	-651.433	-1032.87	82.7178	0	F	51	Ta	0	NULL
0.444452	1	GSM814108	High Group	5549.34	2433.75	7983.09	21.1068	0	F	79	T1	1	pN0
0.610422	1	GSM814109	High Group	5285.28	7218.01	12503.3	69.5014	0	M	32	Ta	0	NULL
-0.872144	0	GSM814110	Low Group	-2244.19	-2225.44	-4469.63	54.3452	0	M	66	Ta	0	NULL
-1.37695	0	GSM814112	Low Group	-4164.14	-3548.52	-7712.66	84.9205	0	M	65	T1	1	NULL
0.224468	1	GSM814114	High Group	-1639.98	-556.863	-2196.85	27.3534	0	M	84	Ta	0	NULL
-0.162845	1	GSM814117	High Group	-1135.19	-594.947	-1730.13	37.874	0	M	84	T1	1	NULL
-0.748946	0	GSM814118	Low Group	-2792.77	-3786.91	-6579.69	54.3123	0	M	57	T1	0	NULL
-0.846132	0	GSM814119	Low Group	-1241.87	2718.69	1476.83	88.1425	0	M	70	T1	G4	pN0
-0.772496	0	GSM814121	Low Group	-3445.42	-2829.15	-6274.57	85.2164	0	F	79	Ta	0	NULL
-0.163635	1	GSM814122	High Group	-1863.55	-2002.98	-3866.53	82.8493	0	M	55	T1	0	pN0
0.223841	1	GSM814123	High Group	-2314.49	-2789.24	-5103.74	79.3973	0	M	58	T1	1	NULL
1.93272	1	GSM814126	High Group	1582.22	-9.86792	1572.35	86.4329	0	M	85	T1	1	NULL
-0.501296	0	GSM814129	Low Group	-1944.65	-3601.46	-5546.12	13.1178	0	M	67	Ta	0	NULL
-0.974115	0	GSM814131	Low Group	-2838.38	-3279.51	-6117.89	84.0329	0	M	59	T2	1	NULL
-0.872858	0	GSM814132	Low Group	551.907	5847.44	6399.34	76.6685	0	M	55	T1	1	pN0
-0.564885	0	GSM814133	Low Group	-2458.88	573.692	-1885.19	49.3479	0	M	78	Ta	0	NULL
-0.861478	0	GSM814134	Low Group	-4547.88	-3428.12	-7975.99	35.9671	0	F	56	Ta	0	NULL
-0.2777	0	GSM814135	Low Group	2867.28	4102.95	6970.23	72.5589	0	M	75	Ta	0	NULL
-0.777224	0	GSM814136	Low Group	-745.737	-177.585	-923.322	12.4274	0	M	78	T1	0	pN0
0.135925	1	GSM814138	High Group	1175.98	3988.38	5164.36	6.18082	1	M	52	T2	1	NULL
0.305328	1	GSM814139	High Group	-4124.08	-4009.71	-8133.79	50.5973	0	F	88	Ta	0	NULL
-0.406429	0	GSM814140	Low Group	-2747.97	-2956.1	-5704.06	60.1644	1	M	76	Ta	0	NULL
0.687214	1	GSM814142	High Group	-1527.37	-4328.22	-5855.59	7.52877	1	M	70	T2	1	NULL
-0.477624	0	GSM814144	Low Group	1442.69	5719.07	7161.77	67.9233	0	M	95	T2	0	NULL
-0.24917	0	GSM814149	Low Group	768.194	-1960.65	-1192.46	10.0932	0	M	76	T1	0	NULL
-0.804613	0	GSM814150	Low Group	-4106.01	-3878.15	-7984.15	39.5836	0	F	67	T1	1	NULL
0.486234	1	GSM814153	High Group	-2321.1	-2922.99	-5244.09	45.337	0	F	78	T1	1	NULL
-0.391255	0	GSM814155	Low Group	-4504.31	-1841.29	-6345.61	71.8027	0	M	67	T1	1	NULL
0.092798	1	GSM814156	High Group	4453.88	6814.94	11268.8	78.6411	0	F	71	Ta	0	NULL
-0.670216	0	GSM814159	Low Group	-3825.95	-4256.32	-8082.27	49.1507	0	M	65	T1	1	NULL
-0.203034	0	GSM814160	Low Group	-4004.65	-3142.65	-7147.3	71.0795	0	F	71	Ta	0	NULL
0.118774	1	GSM814162	High Group	-4374.06	-3897.11	-8271.17	69.5014	0	F	61	Ta	0	NULL
-1.14287	0	GSM814163	Low Group	-3774.83	-3481.02	-7255.85	55.6932	0	M	50	T1	1	NULL
0.006867	1	GSM814164	High Group	-1074.02	-979.546	-2053.56	69.6658	0	M	43	T1	0	NULL
-1.01992	0	GSM814165	Low Group	-4197.38	-4328.77	-8526.15	67.9233	0	M	66	Ta	0	NULL
-0.933325	0	GSM814166	Low Group	-4859.84	-3479.77	-8339.62	74.5644	0	F	61	Ta	0	NULL
-0.678176	0	GSM814167	Low Group	-2993.59	-2915.8	-5909.39	43.1014	0	M	82	T1	0	NULL
0.683974	1	GSM814168	High Group	4248.61	6751.74	11000.4	74.3342	0	M	70	T2	1	NULL
-1.34553	0	GSM814169	Low Group	-5016.49	-4534.76	-9551.25	36.6247	0	M	61	Ta	0	NULL
-0.815286	0	GSM814170	Low Group	-871.005	-1495.8	-2366.8	74.0712	0	M	78	T1	1	pN0
-0.772323	0	GSM814171	Low Group	-3406.66	-3302.77	-6709.43	70.7178	0	F	92	T2	1	NULL
0.15618	1	GSM814172	High Group	981.265	1069.64	2050.91	20.6137	1	M	70	Ta	1	NULL
1.94576	1	GSM814173	High Group	4904.1	6778.6	11682.7	29.9836	0	F	78	Ta	0	NULL
-0.529424	0	GSM814174	Low Group	-4059.83	-3349.85	-7409.68	14.6959	0	M	73	Tx	0	NULL
-0.534005	0	GSM814175	Low Group	2581.46	4817.95	7399.41	33.6	0	M	75	T1	0	NULL
0.502201	1	GSM814176	High Group	3936.92	4299.38	8236.29	69.9288	0	M	84	Ta	0	NULL
0.072968	1	GSM814177	High Group	-811.375	-3650.47	-4461.84	0.2	0	M	80	Ta	0	NULL
1.27492	1	GSM814179	High Group	1270.44	4342.65	5613.09	17.6877	1	F	56	Ta	0	NULL
1.57594	1	GSM814180	High Group	-362.966	1566	1203.03	14.0055	0	F	82	Ta	0	NULL
-0.228166	0	GSM814181	Low Group	-1085.7	42.1227	-1043.58	0.624658	0	M	62	T1	0	NULL
0.04969	1	GSM814182	High Group	3300.72	1984.83	5285.55	6.87123	1	M	59	Ta	0	NULL
-1.07014	0	GSM814184	Low Group	-4517.34	-2870.19	-7387.53	63.0247	0	M	88	T2	1	NULL
0.91865	1	GSM814185	High Group	-1260.61	-1476.03	-2736.64	30.8384	0	M	96	T2	1	NULL
-0.782999	0	GSM814186	Low Group	3080.66	-284.717	2795.94	49.4466	0	M	79	T2	1	pN2
1.13583	1	GSM814189	High Group	6086.99	6614.82	12701.8	57.5671	0	M	52	Ta	0	NULL
0.598265	1	GSM814190	High Group	-989.258	-3118.97	-4108.23	56.5479	0	M	89	T1	1	NULL
-0.974514	0	GSM814191	Low Group	-3381.27	-2972.68	-6353.95	64.6356	0	M	76	T1	0	NULL
-1.12352	0	GSM814192	Low Group	-3746.12	-2729.32	-6475.45	64.4055	0	M	79	T1	1	NULL
-0.144228	1	GSM814193	High Group	-931.708	151.607	-780.101	58.0274	0	M	57	T2	1	pN2
-0.476301	0	GSM814194	Low Group	-4597.91	-3932.56	-8530.46	54.411	0	M	58	Ta	0	NULL
-1.01123	0	GSM814195	Low Group	-3967.08	-3435.71	-7402.8	58.0274	0	F	56	Ta	0	NULL
-0.772025	0	GSM814196	Low Group	-2253.85	-3250.36	-5504.22	50.6959	0	M	79	Ta	0	NULL
0.297718	1	GSM814197	High Group	4610.15	5538.55	10148.7	36.3288	0	M	82	T1	0	NULL
-0.639881	0	GSM814198	Low Group	-2668.4	-3143.37	-5811.77	53.8192	0	M	87	T2	0	NULL
-0.810986	0	GSM814199	Low Group	-3856.81	-1315.78	-5172.6	29.1288	0	M	69	T2	1	pN2
-0.166612	0	GSM814200	Low Group	-2232.06	1611.2	-620.867	13.7096	0	M	83	Ta	0	NULL
-0.460084	0	GSM814201	Low Group	-3052.46	-3366.71	-6419.17	61.0521	0	M	84	Ta	0	NULL
-0.254584	0	GSM814202	Low Group	-2213.18	-3848.19	-6061.36	6.37808	1	M	85	Ta	0	NULL
-1.00521	0	GSM814203	Low Group	-4329.15	-3765.5	-8094.64	65.326	0	F	71	Ta	0	NULL
2.51543	1	GSM814204	High Group	6779.17	6053.44	12832.6	24.1973	1	F	83	Ta	0	NULL
-0.299855	0	GSM814205	Low Group	-3762.2	-2703.05	-6465.25	63.8795	0	M	77	Ta	0	NULL
-0.702525	0	GSM814208	Low Group	-3053.35	-4551.94	-7605.29	63.9781	0	M	64	Ta	1	NULL
-0.206735	0	GSM814210	Low Group	-3708.77	-3374.47	-7083.24	61.7096	0	F	90	T2	1	NULL
-0.244563	0	GSM814211	Low Group	-3507.56	-3614.21	-7121.76	28.5699	0	M	64	T2	1	N+
-0.12947	1	GSM814212	High Group	-1946.81	-971.715	-2918.53	62.5315	0	M	69	Ta	0	NULL
-0.55636	0	GSM814213	Low Group	-2564.22	-3011.21	-5575.43	20.2849	0	M	75	T2	1	N+
-0.176871	0	GSM814215	Low Group	717.027	-1525.44	-808.408	56.6795	0	F	51	Ta	0	NULL
1.04129	1	GSM814217	High Group	5844.53	4860.84	10705.4	59.6055	0	M	74	T1	1	NULL
3.37772	1	GSM814218	High Group	3307.36	4366.34	7673.69	34.7836	1	M	79	T2	1	pN0
-0.550564	0	GSM814221	Low Group	-1061.99	-3123.14	-4185.14	3.22192	0	M	77	Tx	1	NULL
-0.628305	0	GSM814222	Low Group	-666.025	-13.9183	-679.944	39.1233	0	M	71	T1	0	NULL
-0.307103	0	GSM814224	Low Group	-1988.39	-3622.58	-5610.97	49.874	0	M	86	T1	0	NULL
4.21861	1	GSM814225	High Group	3589.29	293.203	3882.5	13.4137	1	F	61	Ta	0	NULL
-0.070364	1	GSM814226	High Group	-3295.48	-1023.68	-4319.16	21.1726	0	M	79	Ta	0	NULL
-0.383447	0	GSM814228	Low Group	-3339.28	-685.162	-4024.44	54.3452	0	M	66	Ta	1	NULL
-0.361581	0	GSM814229	Low Group	-3345.52	-3241.11	-6586.63	57.6	0	M	83	Ta	0	NULL
-0.629519	0	GSM814230	Low Group	-2260.83	-1612.74	-3873.57	50.8603	0	M	60	T2	1	pN0
-0.848814	0	GSM814231	Low Group	-4397.5	-4098	-8495.5	47.211	0	M	67	Ta	0	NULL
-0.071056	1	GSM814233	High Group	2381.73	4081.49	6463.22	2.76164	0	F	76	T1	1	NULL
-0.588104	0	GSM814234	Low Group	-1118.21	2383.5	1265.28	55.0356	0	M	70	Ta	0	NULL
-0.801609	0	GSM814237	Low Group	-1687.82	-28.7003	-1716.52	51.1233	0	M	80	Ta	0	NULL
1.83167	1	GSM814238	High Group	4629.36	5768.91	10398.3	3.68219	1	M	67	T2	1	pN0
0.093067	1	GSM814240	High Group	-1518.29	1400.29	-118.001	56.2192	0	F	72	Ta	0	NULL
0.948141	1	GSM814241	High Group	6264.9	6942.72	13207.6	6.47671	1	M	68	T2	1	NULL
-0.632682	0	GSM814245	Low Group	-2446.79	-4166.09	-6612.88	49.6767	0	M	83	T1	0	NULL
0.431283	1	GSM814246	High Group	-994.03	4654.69	3660.66	53.7205	0	M	76	T1	0	pN0
-0.714236	0	GSM814247	Low Group	-382.466	648.259	265.793	46.7507	0	F	57	T2	1	N+
0.891372	1	GSM814248	High Group	2121.28	-977.248	1144.03	41.063	0	M	83	T2	1	N+
-0.662343	0	GSM814249	Low Group	-3918.14	-2163.14	-6081.29	41.4575	0	F	67	Ta	0	NULL
-0.019816	1	GSM814250	High Group	118.553	196.37	314.923	15.7151	0	M	65	T1	1	NULL
-0.531706	0	GSM814251	Low Group	3874.67	5602.59	9477.25	40.7014	0	M	81	T1	1	NULL
-0.711983	0	GSM814252	Low Group	-4447.87	-3248.76	-7696.62	37.0521	0	F	72	Ta	0	NULL
-0.139807	1	GSM814253	High Group	-2979.36	-2724.61	-5703.97	37.7753	0	M	56	T2	1	pN0
-0.115321	1	GSM814254	High Group	-1054.45	965.021	-89.4333	32.9096	0	M	81	T1	0	NULL
-0.326174	0	GSM814255	Low Group	-1465.91	2190.68	724.776	47.6384	0	M	65	T2	0	NULL
-0.452019	0	GSM814256	Low Group	-1950.25	-3266.72	-5216.97	45.2712	0	M	68	T1	1	NULL
-0.068714	1	GSM814260	High Group	1194.96	1622.32	2817.28	47.0795	0	F	59	Ta	0	NULL
0.070461	1	GSM814261	High Group	-2470.82	-3225.43	-5696.25	42.1151	0	M	44	Ta	0	NULL
-0.171973	0	GSM814263	Low Group	-2324	-3088.3	-5412.3	27.0247	0	M	59	T1	1	NULL
-0.431142	0	GSM814264	Low Group	3951.04	6569.19	10520.2	44.7452	0	M	76	T3b	1	pN0
0.272185	1	GSM814265	High Group	-2149.79	-1051.58	-3201.36	43.4301	0	F	70	T1	0	NULL
-0.430302	0	GSM814266	Low Group	-669.228	1516.83	847.6	41.2603	0	M	35	Ta	0	NULL
-0.004281	1	GSM814267	High Group	-1166.56	-2293	-3459.56	44.0548	0	F	51	T2a	0	pN0
0.04869	1	GSM814269	High Group	801.751	101.228	902.98	15.5836	1	F	81	T2	0	NULL
-0.058474	1	GSM814271	High Group	1551.42	545.957	2097.38	40.8329	0	M	58	T1	0	NULL
-0.190981	0	GSM814272	Low Group	-387.567	4266.65	3879.09	26.137	0	M	82	T2	1	NULL
-0.495264	0	GSM814273	Low Group	1868.78	-255.791	1612.99	32.3178	0	M	83	T2	0	NULL
-0.123148	1	GSM814274	High Group	-2311.51	-1088.76	-3400.27	39.9123	0	F	78	T1	0	NULL
-0.337639	0	GSM814275	Low Group	-135.593	-1029.57	-1165.17	38.2027	0	M	85	T1	1	NULL
-0.65225	0	GSM814276	Low Group	-2378.14	-485.309	-2863.45	40.5699	0	M	57	Ta	0	NULL
-0.104103	1	GSM814278	High Group	-2666.85	-1830.66	-4497.51	34.7178	0	M	65	T1	1	NULL
-0.048662	1	GSM814280	High Group	-419.782	-1619.31	-2039.09	35.3753	0	M	64	Ta	0	NULL
-0.337063	0	GSM814281	Low Group	-3609.79	-2270.93	-5880.73	25.3151	0	F	50	T2	1	pN2
-0.03031	1	GSM814282	High Group	3789.59	2338.74	6128.33	31.5288	0	M	71	T1	1	pN0
-0.744389	0	GSM814284	Low Group	-3490.81	-3324.33	-6815.13	21.6986	0	M	63	T2	1	NULL
0.214439	1	GSM814285	High Group	6055.97	7450.61	13506.6	32.8767	0	F	82	Ta	0	NULL
-0.792804	0	GSM814286	Low Group	-4284.1	-2740.03	-7024.13	34.0603	0	M	90	Ta	1	NULL
1.99442	1	GSM814287	High Group	7099.25	6998.89	14098.1	33.6986	0	M	86	T2	1	NULL
-0.31562	0	GSM814288	Low Group	-3732.77	-5047.58	-8780.35	24.7562	0	F	74	Ta	0	NULL
0.24509	1	GSM814289	High Group	1543.06	2170.32	3713.38	8.21918	1	F	77	T1	1	NULL
-0.607521	0	GSM814290	Low Group	-3038.87	-2660.22	-5699.09	11.8685	0	M	69	T1	1	NULL
-0.13202	1	GSM814291	High Group	-2017.79	-3802.01	-5819.8	18.2466	1	F	66	T2	1	pN0
-0.493621	0	GSM814292	Low Group	-2786.84	-3806.46	-6593.3	33.3699	0	F	65	T1	1	pN0
-0.220558	0	GSM814293	Low Group	486.216	4911.45	5397.66	27.3863	0	M	75	T1	1	NULL
-0.003272	1	GSM814295	High Group	1830.08	1029.61	2859.68	34.0603	0	M	64	T2	1	N+
0.142326	1	GSM814296	High Group	1274.24	638.442	1912.68	1.61096	0	M	61	T2	1	pN0
0.107727	1	GSM814297	High Group	-1850.01	-1620.21	-3470.22	31.3315	0	M	78	Ta	Gx	NULL
-0.064798	1	GSM814298	High Group	5168.27	5735.09	10903.4	30.3781	0	M	76	Ta	0	NULL
-0.447584	0	GSM814299	Low Group	-1228.54	-2024.13	-3252.67	7.26575	0	M	55	T2	0	NULL
-0.528393	0	GSM814300	Low Group	-209.106	-3208.15	-3417.25	9.83014	1	M	78	T1	1	NULL
-0.12234	1	GSM814301	High Group	4852.69	4221.86	9074.54	33.337	0	M	77	Ta	0	NULL
0.304512	1	GSM814302	High Group	426.125	3773.13	4199.26	16.7671	0	F	75	T2	1	pN0
-0.144675	1	GSM814303	High Group	3972.21	4126.49	8098.7	30.8055	0	F	68	T2	1	pN1
-0.486206	0	GSM814304	Low Group	-3157.56	-4410.21	-7567.77	26.3014	0	M	81	T2	1	NULL
-0.06309	1	GSM814305	High Group	-2596.82	-1151.42	-3748.24	29.9178	0	M	79	T2	1	NULL
-0.298948	0	GSM814306	Low Group	-3084.09	-2366.6	-5450.7	29.4904	0	M	79	Ta	1	NULL
-1.06241	0	GSM814307	Low Group	-3171.15	-2975.59	-6146.74	26.4658	0	F	74	Ta	0	pN0
2.12749	1	GSM814308	High Group	2978.17	7196.05	10174.2	28.0438	0	F	76	T2	1	NULL
-1.04447	0	GSM814309	Low Group	-3476.62	-3823.62	-7300.24	26.663	0	M	80	Ta	0	NULL
0.230474	1	GSM814312	High Group	5051.72	6493.9	11545.6	25.4466	0	M	61	T2	1	N+
0.534251	1	GSM814313	High Group	6206.89	6900.13	13107	21.5671	0	F	90	T2	1	NULL
-0.507241	0	GSM814316	Low Group	2745.08	5059.28	7804.35	23.8027	0	M	85	T1	1	NULL
0.333523	1	GSM814317	High Group	4219.88	7326.96	11546.8	21.0082	0	F	75	T1	1	NULL
0.10612	1	GSM814318	High Group	275.758	399.483	675.241	23.7041	0	F	62	T2	1	pN0
-0.724586	0	GSM814321	Low Group	-3476.6	-3564.56	-7041.17	23.8027	0	M	75	T2	0	NULL
0.763897	1	GSM814322	High Group	465.373	78.9675	544.341	15.0904	1	M	89	T2	1	NULL
-0.648033	0	GSM814323	Low Group	-2094.88	-2695.46	-4790.34	20.4164	0	M	73	T1	1	pN0
-0.170201	0	GSM814324	Low Group	-4542.13	-3850.57	-8392.69	20.5479	0	F	57	Ta	0	NULL
1.0919	1	GSM814325	High Group	-65.605	-1247.46	-1313.07	13.4137	1	M	66	T2	1	pN0
-0.069379	1	GSM814326	High Group	1315.19	4157.32	5472.51	13.6438	0	F	77	T2	1	NULL
0.301058	1	GSM814328	High Group	-3080.04	-3574.92	-6654.96	19.8904	0	F	69	Ta	0	NULL
-0.224558	0	GSM814329	Low Group	-2897.48	-4546.75	-7444.23	16.7342	0	M	86	T2	1	NULL
-0.182282	0	GSM814330	Low Group	-2694.26	-4594.1	-7288.35	19.463	0	M	85	T2	1	NULL
1.15078	1	GSM814331	High Group	3404.96	5264.92	8669.88	17.6877	0	M	67	T2	1	pN2
-0.58422	0	GSM814333	Low Group	-3312.26	-1892.56	-5204.83	17.6877	0	M	61	T2	1	NULL
-0.058682	1	GSM814334	High Group	5566.98	7328.98	12896	17.7534	0	M	79	T1	0	NULL
-0.445457	0	GSM814336	Low Group	-2488.45	-1762.21	-4250.66	16.2411	0	M	52	T1	1	pN0
0.007429	1	GSM814337	High Group	-2529.14	-2808.26	-5337.4	17.2603	0	M	93	Ta	0	NULL
0.156105	1	GSM814338	High Group	-2802.26	-2869.55	-5671.81	12.9534	0	F	89	T2	1	NULL
-0.515098	0	GSM814340	Low Group	3981.02	5893.77	9874.79	13.2822	0	M	61	T2	1	pN0
-0.196305	0	GSM814342	Low Group	-851.242	-420.75	-1271.99	8.58082	0	M	71	T2	1	NULL
-0.399326	0	GSM814343	Low Group	-3398.69	-2298.8	-5697.49	11.737	0	M	71	T2	1	pN1
0.445876	1	GSM814345	High Group	-3617.12	-2615.64	-6232.75	6.57534	0	M	75	T2	1	pN0
-0.734033	0	GSM814347	Low Group	-1445.55	1553.59	108.041	9.96164	0	M	76	T2	1	pN0
0.106668	1	GSM814348	High Group	-4889.9	-3825.37	-8715.27	9.1726	0	M	80	Ta	0	NULL
0.117443	1	GSM814349	High Group	-510.78	4600.61	4089.83	0.5	0	F	91	T2	1	NULL
-0.698631	0	GSM814350	Low Group	-2352.47	-3274.62	-5627.09	9.76438	0	M	68	T3b	1	pN0
-0.706946	0	GSM814351	Low Group	-4129.35	-3482.38	-7611.74	5.58904	0	M	90	T2	1	NULL
0.105245	1	GSM814352	High Group	-1100.72	-3485.11	-4585.84	6.67397	0	M	72	T2	1	NULL
0.595291	1	GSM814353	High Group	3527.01	5916.96	9443.97	10.9479	1	M	72	T2	1	NULL
1.87506	1	GSM814354	High Group	4400.71	5652.15	10052.9	17.063	0	F	86	T2	1	NULL
0.024238	1	GSM814355	High Group	-1061.34	-3521.82	-4583.16	6.7726	0	F	87	T1	1	NULL
-0.60414	0	GSM814356	Low Group	-495.773	1086.55	590.782	16.3726	0	F	67	T2	1	pN2
-0.881981	0	GSM814357	Low Group	-3966.02	-4501.87	-8467.88	19.4959	0	M	65	T2b	1	pN0
-0.281962	0	GSM814358	Low Group	-3235.6	-518.565	-3754.16	30.1479	0	M	58	T3b	Gx	pN0
