# Supplementary material for: PMEPA1 Is a Prognostic Biomarker That Correlates With Cell Malignancy and the Tumor Microenvironment in Bladder Cancer
Source: Front Immunol. 2021 Oct 28;12:705086. doi: 10.3389/fimmu.2021.705086 (PMC8582246; doi:10.3389/fimmu.2021.705086)
Supplement: Supplementary file 9 [file DataSheet_1.zip › Supplementary Tables/Table2.xlsx]

## Sheet: Sheet1
Table S2: The DEGs extracted from GSE48075
ID	adj.P.Val	P.Value	t	B	logFC	Gene.symbol	Gene.title
ILMN_1787266	8.38e-09	7.28e-12	-7.47563	16.5842	-3.54619	SPINK1	serine peptidase inhibitor, Kazal type 1
ILMN_1815203	7.2e-08	1.64e-10	-6.8951	13.6092	-2.87648	HMGCS2	3-hydroxy-3-methylglutaryl-CoA synthase 2
ILMN_1658384	6.95e-09	4.92e-12	-7.54712	16.9577	-2.87612	CRTAC1	cartilage acidic protein 1
ILMN_1677684	2.59e-07	1.1e-09	-6.52882	11.7916	-2.37986	BTBD16	BTB domain containing 16
ILMN_1699421	9.17e-06	1.13e-07	-5.59007	7.38709	-2.34608	ANXA10	annexin A10
ILMN_1666536	1.05e-07	2.87e-10	-6.78778	13.0715	-2.26931	VSIG2	V-set and immunoglobulin domain containing 2
ILMN_1802192	3.31e-08	5.83e-11	-7.08973	14.5945	-2.266	C10orf99	chromosome 10 open reading frame 99
ILMN_2384857	9.43e-06	1.18e-07	-5.5802	7.34296	-2.13505	DHRS2	dehydrogenase/reductase 2
ILMN_1725726	6.03e-06	6.57e-08	-5.70384	7.89927	-2.07062	DHRS2	dehydrogenase/reductase 2
ILMN_2355486	1.55e-08	2e-11	-7.28912	15.6168	-1.99658	FAM3B	family with sequence similarity 3 member B
ILMN_1799887	1.02e-06	6.31e-09	-6.18348	10.1261	-1.93656	CTSE	cathepsin E
ILMN_2136147	1.87e-07	6.92e-10	-6.61876	12.2333	-1.89906	BCAS1	breast carcinoma amplified sequence 1
ILMN_1771538	3.96e-05	7.4e-07	-5.18228	5.60593	-1.89573	PSCA	prostate stem cell antigen
ILMN_1655637	0.000744	3.09e-05	-4.30529	2.0974	-1.8736	UPK1A	uroplakin 1A
ILMN_1659215	2.17e-07	8.64e-10	-6.57566	12.0212	-1.85507	CYP4B1	cytochrome P450 family 4 subfamily B member 1
ILMN_1810942	1.73e-08	2.48e-11	-7.24944	15.4123	-1.84901	CYP3A5	cytochrome P450 family 3 subfamily A member 5
ILMN_1808713	1.14e-07	3.29e-10	-6.76214	12.9437	-1.84066	HSD17B2	hydroxysteroid 17-beta dehydrogenase 2
ILMN_2133205	1.38e-05	1.9e-07	-5.47847	6.891	-1.81728	GPX2	glutathione peroxidase 2
ILMN_2166457	1.73e-05	2.51e-07	-5.41883	6.62848	-1.75355	HPGD	hydroxyprostaglandin dehydrogenase 15-(NAD)
ILMN_1708303	2.4e-07	9.94e-10	-6.54853	11.8881	-1.75232	CYP4F22	cytochrome P450 family 4 subfamily F member 22
ILMN_1733042	4.36e-08	8.67e-11	-7.01532	14.2162	-1.72699	BCAS1	breast carcinoma amplified sequence 1
ILMN_2173291	3.4e-07	1.61e-09	-6.45482	11.4306	-1.71773	CYP4B1	cytochrome P450 family 4 subfamily B member 1
ILMN_1652797	2.1e-09	9.46e-13	-7.84624	18.5358	-1.69584	FAM174B	family with sequence similarity 174 member B
ILMN_1805561	1.39e-06	9.79e-09	-6.09522	9.70848	-1.68005	SLC14A1	solute carrier family 14 member 1 (Kidd blood group)
ILMN_2108735	0.000244	7.38e-06	-4.65482	3.43951	-1.67186	EEF1A2	eukaryotic translation elongation factor 1 alpha 2
ILMN_1772627	1.65e-07	5.81e-10	-6.65252	12.3998	-1.58683	NSG1	neuron specific gene family member 1
ILMN_1721559	2.33e-08	3.91e-11	-7.1646	14.9768	-1.53339	FABP6	fatty acid binding protein 6
ILMN_1768469	0.00263	0.000154	-3.88972	0.607008	-1.5268	TCN1	transcobalamin 1
ILMN_2392261	1.67e-08	2.26e-11	-7.26639	15.4996	-1.50369	FABP6	fatty acid binding protein 6
ILMN_1736670	6.65e-07	3.67e-09	-6.29187	10.6435	-1.49951	PPP1R3C	protein phosphatase 1 regulatory subunit 3C
ILMN_1737089	3.38e-09	1.8e-12	-7.73025	17.921	-1.49668	CAPN5	calpain 5
ILMN_1750181	8.79e-05	2.06e-06	-4.95129	4.63722	-1.49652	TESC	tescalcin
ILMN_1705247	4.57e-08	9.17e-11	-7.00471	14.1624	-1.49541	ACSL5	acyl-CoA synthetase long-chain family member 5
ILMN_1720433	2.08e-08	3.42e-11	-7.18984	15.1061	-1.49096	FAM3D	family with sequence similarity 3 member D
ILMN_1800225	1.66e-05	2.38e-07	-5.43002	6.67759	-1.47923	PPARG	peroxisome proliferator activated receptor gamma
ILMN_1669046	2.83e-05	4.8e-07	-5.2775	6.01394	-1.46984	FOXQ1	forkhead box Q1
ILMN_2387224	5.58e-06	5.93e-08	-5.7253	7.99661	-1.44622	CTSE	cathepsin E
ILMN_1675656	5.9e-10	7.57e-14	-8.2962	20.9515	-1.4376	PPFIBP2	PPFIA binding protein 2
ILMN_1782015	6.25e-06	6.89e-08	-5.69395	7.85448	-1.42709	FCRLB	Fc receptor like B
ILMN_1766650	2.14e-05	3.29e-07	-5.3601	6.37179	-1.40129	FOXA1	forkhead box A1
ILMN_1728799	6.44e-07	3.52e-09	-6.29991	10.6821	-1.39777	FBP1	fructose-bisphosphatase 1
ILMN_1697189	0.00103	4.65e-05	-4.20257	1.71809	-1.39391	PNCK	pregnancy up-regulated nonubiquitous CaM kinase
ILMN_1809384	1.14e-05	1.49e-07	-5.53143	7.12561	-1.3712	CYP4F12	cytochrome P450 family 4 subfamily F member 12
ILMN_1784948	3.4e-07	1.61e-09	-6.45439	11.4286	-1.35367	SPOCD1	SPOC domain containing 1
ILMN_2137208	3.12e-07	1.44e-09	-6.47629	11.5351	-1.35337	GOLT1A	golgi transport 1A
ILMN_1719250	4.46e-07	2.28e-09	-6.38614	11.0975	-1.34766	SLC44A4	solute carrier family 44 member 4
ILMN_1713449	1.46e-08	1.7e-11	-7.31932	15.7727	-1.34072	TBX3	T-box 3
ILMN_1771544	0.00311	0.000191	-3.83131	0.407171	-1.33952	FMO9P	flavin containing monooxygenase 9 pseudogene
ILMN_1680110	2.66e-05	4.39e-07	-5.29723	6.09908	-1.33538	ADIRF	adipogenesis regulatory factor
ILMN_2060115	9.92e-08	2.6e-10	-6.8069	13.167	-1.328	SORL1	sortilin related receptor 1
ILMN_1685934	0.00198	0.000107	-3.98563	0.940401	-1.32522	UPK2	uroplakin 2
ILMN_1713496	8.68e-08	2.1e-10	-6.84788	13.3721	-1.32474	ST3GAL5	ST3 beta-galactoside alpha-2,3-sialyltransferase 5
ILMN_1758731	5.09e-05	1.03e-06	-5.10959	5.29785	-1.30933	CYP2J2	cytochrome P450 family 2 subfamily J member 2
ILMN_1767068	7.06e-10	1.65e-13	-8.15826	20.206	-1.3047	SMAD6	SMAD family member 6
ILMN_1664861	1.73e-08	2.52e-11	-7.24675	15.3985	-1.30465	ID1	inhibitor of DNA binding 1, HLH protein
ILMN_1695946	3.53e-06	3.34e-08	-5.84431	8.54036	-1.30285	TRNP1	TMF1-regulated nuclear protein 1
ILMN_1761946	3.8e-06	3.73e-08	-5.82182	8.43709	-1.30175	PROM2	prominin 2
ILMN_1757660	2.69e-06	2.27e-08	-5.92434	8.90981	-1.30137	CAPS	calcyphosine
ILMN_1782069	1e-08	9.08e-12	-7.43502	16.3726	-1.29322	TRAK1	trafficking kinesin protein 1
ILMN_1791123	0.000233	6.94e-06	-4.66924	3.49656	-1.29263	TMPRSS2	transmembrane protease, serine 2
ILMN_1730977	1.06e-06	6.72e-09	-6.1711	10.0673	-1.28063	SLC44A4	solute carrier family 44 member 4
ILMN_2302757	0.000135	3.55e-06	-4.82686	4.12814	-1.279	FCGBP	Fc fragment of IgG binding protein
ILMN_1679176	0.00626	0.000467	-3.58225	-0.417283	-1.26692	CLCA4	chloride channel accessory 4
ILMN_1755234	6.95e-09	4.99e-12	-7.54476	16.9454	-1.24292	SSH3	slingshot protein phosphatase 3
ILMN_2413833	2.75e-07	1.19e-09	-6.51347	11.7166	-1.24215	TOX3	TOX high mobility group box family member 3
ILMN_2406656	7.46e-06	8.56e-08	-5.64831	7.64847	-1.23057	GATA3	GATA binding protein 3
ILMN_1723123	0.000696	2.83e-05	-4.32716	2.17907	-1.22086	FGFR3	fibroblast growth factor receptor 3
ILMN_1766770	0.00156	7.92e-05	-4.06527	1.22215	-1.22053	SNX31	sorting nexin 31
ILMN_2169261	0.0004	1.39e-05	-4.50277	2.8461	-1.21573	TNNI2	troponin I2, fast skeletal type
ILMN_1758888	0.00654	0.000498	-3.56425	-0.475115	-1.21255	PADI3	peptidyl arginine deiminase 3
ILMN_2352090	1.11e-06	7.16e-09	-6.15837	10.0069	-1.20717	GPRC5C	G protein-coupled receptor class C group 5 member C
ILMN_2163723	0.00564	0.000411	-3.6188	-0.299167	-1.20192	KRT7	keratin 7
ILMN_1788942	2.17e-07	8.73e-10	-6.57363	12.0113	-1.19606	GGT6	gamma-glutamyltransferase 6
ILMN_1677814	6.32e-05	1.35e-06	-5.04764	5.0376	-1.19515	ABCC3	ATP binding cassette subfamily C member 3
ILMN_1751228	1.49e-07	5.02e-10	-6.68069	12.5391	-1.18569	TMEM74B	transmembrane protein 74B
ILMN_2087941	2.76e-06	2.34e-08	-5.91751	8.87815	-1.18387	ENTPD3	ectonucleoside triphosphate diphosphohydrolase 3
ILMN_2061565	1.69e-05	2.44e-07	-5.42493	6.65524	-1.18339	PLCH2	phospholipase C eta 2
ILMN_1775742	1.09e-07	2.99e-10	-6.78032	13.0343	-1.18333	RNF128	ring finger protein 128, E3 ubiquitin protein ligase
ILMN_1660732	4.01e-05	7.53e-07	-5.17845	5.58961	-1.18158	PPP2R2B	protein phosphatase 2 regulatory subunit Bbeta
ILMN_1759818	1.9e-06	1.46e-08	-6.01392	9.32686	-1.1815	SORL1	sortilin related receptor 1
ILMN_1783149	7.98e-07	4.7e-09	-6.24257	10.4075	-1.18124	CDH23	cadherin-related 23
ILMN_1907042	5.78e-11	5.45e-15	-8.75711	23.4701	-1.17478	C1orf132	chromosome 1 open reading frame 132
ILMN_2139761	3.74e-06	3.65e-08	-5.82601	8.4563	-1.17361	LIMCH1	LIM and calponin homology domains 1
ILMN_2364384	1.4e-06	9.84e-09	-6.09431	9.7042	-1.17073	PPARG	peroxisome proliferator activated receptor gamma
ILMN_1802167	0.000434	1.55e-05	-4.47683	2.74634	-1.16955	ALDH1L1	aldehyde dehydrogenase 1 family member L1
ILMN_1713529	6.57e-05	1.42e-06	-5.03591	4.98857	-1.16944	SEMA6A	semaphorin 6A
ILMN_1663640	4.6e-06	4.72e-08	-5.77303	8.21389	-1.16789	MAOA	monoamine oxidase A
ILMN_1803219	6.99e-09	5.16e-12	-7.53864	16.9133	-1.16543	TMC4	transmembrane channel like 4
ILMN_1653161	0.000711	2.92e-05	-4.31962	2.15087	-1.16536	SNCG	synuclein gamma
ILMN_1813197	1.14e-07	3.37e-10	-6.75712	12.9186	-1.15874	SLITRK6	SLIT and NTRK like family member 6
ILMN_1798496	0.000281	8.86e-06	-4.61117	3.26771	-1.15325	HOXB8	homeobox B8
ILMN_2124361	0.000312	1.01e-05	-4.58085	3.14904	-1.15172	LEAP2	liver enriched antimicrobial peptide 2
ILMN_1803367	2.59e-06	2.16e-08	-5.93399	8.95455	-1.15088	MECOM	MDS1 and EVI1 complex locus
ILMN_1665832	3.58e-08	6.45e-11	-7.07084	14.4982	-1.14932	ID1	inhibitor of DNA binding 1, HLH protein
ILMN_1695397	0.000119	3.03e-06	-4.86355	4.27731	-1.14828	CAPN8	calpain 8
ILMN_1763196	0.00486	0.00034	-3.67243	-0.124022	-1.14824	WDR72	WD repeat domain 72
ILMN_1801216	0.00161	8.28e-05	-4.05378	1.18124	-1.1446	S100P	S100 calcium binding protein P
ILMN_1674908	0.000251	7.7e-06	-4.64458	3.3991	-1.13819	HOXB5	homeobox B5
ILMN_2370882	1.18e-06	7.71e-09	-6.14348	9.9364	-1.13649	ACSL5	acyl-CoA synthetase long-chain family member 5
ILMN_1746801	5.41e-05	1.11e-06	-5.09149	5.22157	-1.136	CGN	cingulin
ILMN_1717381	1.48e-05	2.08e-07	-5.45971	6.80821	-1.13378	HOXD1	homeobox D1
ILMN_2388701	7.1e-08	1.58e-10	-6.90122	13.64	-1.13245	ST3GAL5	ST3 beta-galactoside alpha-2,3-sialyltransferase 5
ILMN_2412336	0.0107	0.000941	-3.37868	-1.0569	-1.13091	AKR1C2	aldo-keto reductase family 1, member C2
ILMN_1776519	3.26e-05	5.78e-07	-5.23673	5.83861	-1.12638	RAP1GAP	RAP1 GTPase activating protein
ILMN_1777740	1.28e-07	4.01e-10	-6.72406	12.7543	-1.12246	THEM6	thioesterase superfamily member 6
ILMN_1694589	7.07e-06	8.03e-08	-5.66178	7.70917	-1.11451	PAQR8	progestin and adipoQ receptor family member 8
ILMN_1662846	1.35e-06	9.44e-09	-6.1026	9.74327	-1.11247	GPR160	G protein-coupled receptor 160
ILMN_1796737	1.09e-06	6.9e-09	-6.16569	10.0416	-1.09633	ZBTB7C	zinc finger and BTB domain containing 7C
ILMN_1794501	0.000243	7.34e-06	-4.65605	3.44439	-1.09146	HAS3	hyaluronan synthase 3
ILMN_2199389	3.87e-07	1.89e-09	-6.42232	11.2728	-1.08433	VIPR1	vasoactive intestinal peptide receptor 1
ILMN_1730054	0.0035	0.000221	-3.79169	0.272971	-1.08327	GSTT1	glutathione S-transferase theta 1
ILMN_1814151	3.05e-07	1.4e-09	-6.48218	11.5638	-1.07908	AGR2	anterior gradient 2, protein disulphide isomerase family member
ILMN_1721978	2.49e-09	1.22e-12	-7.79961	18.2882	-1.07681	CARD11	caspase recruitment domain family member 11
ILMN_1762561	0.000271	8.45e-06	-4.62238	3.3117	-1.07507	PLA2G10	phospholipase A2 group X
ILMN_2052373	1.03e-06	6.43e-09	-6.17974	10.1083	-1.05786	RAB17	RAB17, member RAS oncogene family
ILMN_1658498	5.56e-07	2.93e-09	-6.33661	10.8585	-1.05776	SLC44A3	solute carrier family 44 member 3
ILMN_1774982	6.9e-05	1.51e-06	-5.02236	4.93204	-1.05636	CDC42EP5	CDC42 effector protein 5
ILMN_2088124	1.25e-07	3.87e-10	-6.73071	12.7873	-1.05442	TMEM154	transmembrane protein 154
ILMN_1684873	1.1e-07	3.09e-10	-6.77368	13.0012	-1.04956	ARSD	arylsulfatase D
ILMN_1699809	0.00118	5.52e-05	-4.15868	1.55813	-1.03096	CAPNS2	calpain small subunit 2
ILMN_1685387	0.00299	0.000182	-3.84455	0.452236	-1.02655	PIGR	polymeric immunoglobulin receptor
ILMN_2197128	0.00298	0.00018	-3.8468	0.459928	-1.02483	OSR1	odd-skipped related transciption factor 1
ILMN_1707088	9.77e-08	2.5e-10	-6.8146	13.2055	-1.01273	DENND2D	DENN domain containing 2D
ILMN_1739594	1.72e-06	1.27e-08	-6.04198	9.45825	-1.01176	ACOT11	acyl-CoA thioesterase 11
ILMN_1751346	1.74e-05	2.55e-07	-5.41504	6.61185	-1.00441	ERBB3	erb-b2 receptor tyrosine kinase 3
ILMN_1748281	1.65e-07	5.72e-10	-6.65569	12.4155	-1.00275	MAPK10	mitogen-activated protein kinase 10
ILMN_1796925	2.18e-05	3.38e-07	-5.35454	6.34762	-1.00251	CXADR	coxsackie virus and adenovirus receptor
ILMN_1765557	1.73e-08	2.44e-11	7.25215	15.4263	1.00067	OLFML2B	olfactomedin like 2B
ILMN_2169152	0.000551	2.1e-05	4.4015	2.45902	1.00451	SRGN	serglycin
ILMN_1737650	5.85e-07	3.1e-09	6.32492	10.8023	1.0047	DIO2	deiodinase, iodothyronine, type II
ILMN_1667966	2.04e-05	3.08e-07	5.37486	6.43613	1.00608	FAM129A	family with sequence similarity 129 member A
ILMN_2400759	0.000211	6.16e-06	4.69741	3.60832	1.01018	CPVL	carboxypeptidase, vitellogenic like
ILMN_2157441	0.00179	9.45e-05	4.01899	1.05788	1.01025	HLA-DRA	major histocompatibility complex, class II, DR alpha
ILMN_2058251	3.82e-05	7.04e-07	5.19314	5.65222	1.01062	VIM	vimentin
ILMN_1723035	0.000406	1.42e-05	4.49744	2.82558	1.01115	OLR1	oxidized low density lipoprotein receptor 1
ILMN_1701613	0.00423	0.000282	3.72375	0.045562	1.01187	RARRES3	retinoic acid receptor responder 3
ILMN_1769759	0.00208	0.000114	3.96872	0.881157	1.01228	SERPINB13	serpin family B member 13
ILMN_1660086	0.0412	0.00557	2.81526	-2.65837	1.01342	MYH11	myosin heavy chain 11
ILMN_1689655	0.00495	0.000348	3.6655	-0.146769	1.01518	HLA-DRA	major histocompatibility complex, class II, DR alpha
ILMN_2364521	3.26e-07	1.53e-09	6.46431	11.4768	1.01576	AXL	AXL receptor tyrosine kinase
ILMN_1715401	0.000187	5.29e-06	4.73324	3.75118	1.0177	MT1G	metallothionein 1G
ILMN_1767665	7.46e-07	4.35e-09	6.25804	10.4815	1.01903	GPX8	glutathione peroxidase 8 (putative)
ILMN_1734653	5.91e-07	3.16e-09	6.32152	10.7859	1.02018	FNDC1	fibronectin type III domain containing 1
ILMN_1752520	3.82e-06	3.77e-08	5.81979	8.42779	1.02676	SLFN11	schlafen family member 11
ILMN_2339835	0.000252	7.73e-06	4.64384	3.39618	1.02706	PTGS1	prostaglandin-endoperoxide synthase 1
ILMN_2071809	0.00301	0.000183	3.84298	0.446908	1.03627	MGP	matrix Gla protein
ILMN_1781943	2.85e-07	1.26e-09	6.50196	11.6603	1.03664	FAM83D	family with sequence similarity 83 member D
ILMN_1676563	1.45e-06	1.03e-08	6.08483	9.65955	1.0369	HTRA1	HtrA serine peptidase 1
ILMN_1790689	0.000103	2.53e-06	4.90468	4.44548	1.0421	CRISPLD2	cysteine rich secretory protein LCCL domain containing 2
ILMN_1741430	0.0062	0.000462	3.58567	-0.40628	1.0475	MAGEA10	MAGE family member A10
ILMN_1773352	0.000353	1.19e-05	4.54077	2.99307	1.04844	CCL5	C-C motif chemokine ligand 5
ILMN_1793476	1.59e-06	1.15e-08	6.06238	9.55397	1.04954	PRKCDBP	protein kinase C delta binding protein
ILMN_1807423	9.79e-05	2.37e-06	4.92014	4.50891	1.04956	IGF2BP3	insulin like growth factor 2 mRNA binding protein 3
ILMN_1689431	2.74e-07	1.17e-09	6.51712	11.7344	1.05012	APCDD1L	APC down-regulated 1 like
ILMN_1792679	3.5e-06	3.3e-08	5.84704	8.55292	1.05029	ITGA5	integrin subunit alpha 5
ILMN_1792473	3.16e-06	2.87e-08	5.87625	8.68747	1.05435	AIF1	allograft inflammatory factor 1
ILMN_1779558	2.94e-05	5.08e-07	5.26539	5.96176	1.0548	GAS6	growth arrest specific 6
ILMN_1712305	2.82e-05	4.77e-07	5.27909	6.02077	1.06157	CYBRD1	cytochrome b reductase 1
ILMN_1652631	1.13e-05	1.46e-07	5.53444	7.13899	1.06379	GLIPR2	GLI pathogenesis related 2
ILMN_1784749	1.87e-05	2.77e-07	5.39767	6.53578	1.06473	GAS6	growth arrest specific 6
ILMN_2087692	4e-05	7.5e-07	5.17911	5.59243	1.06626	CYBRD1	cytochrome b reductase 1
ILMN_1654441	3.79e-05	6.96e-07	5.19596	5.66422	1.06686	OAT	ornithine aminotransferase
ILMN_1687652	5.51e-06	5.85e-08	5.72819	8.00973	1.06696	TGFB3	transforming growth factor beta 3
ILMN_1659895	4.55e-06	4.64e-08	5.77642	8.22933	1.06819	MSN	moesin
ILMN_2105573	1.97e-05	2.96e-07	5.38344	6.4736	1.06842	CCL3L3	C-C motif chemokine ligand 3 like 3
ILMN_1690939	6.91e-07	3.87e-09	6.28139	10.5933	1.0737	TYMP	thymidine phosphorylase
ILMN_1765363	0.00148	7.38e-05	4.08369	1.28794	1.07426	DSC3	desmocollin 3
ILMN_1721035	7e-05	1.55e-06	5.01584	4.90486	1.07614	MS4A6A	membrane spanning 4-domains A6A
ILMN_1724533	2.78e-07	1.21e-09	6.5108	11.7035	1.07897	LY96	lymphocyte antigen 96
ILMN_1702636	1.51e-08	1.89e-11	7.29985	15.6721	1.08501	TUBB6	tubulin beta 6 class V
ILMN_1733756	8.28e-08	1.97e-10	6.86012	13.4335	1.08554	COL12A1	collagen type XII alpha 1 chain
ILMN_1810844	8.55e-05	1.99e-06	4.96015	4.67383	1.08733	RARRES2	retinoic acid receptor responder 2
ILMN_2167805	1.74e-06	1.31e-08	6.03691	9.43444	1.09716	LUM	lumican
ILMN_1686116	1.33e-05	1.82e-07	5.48838	6.93477	1.09751	THBS1	thrombospondin 1
ILMN_1797875	5.75e-05	1.2e-06	5.07428	5.14925	1.09809	ALOX5AP	arachidonate 5-lipoxygenase activating protein
ILMN_1720373	5.99e-05	1.26e-06	5.06326	5.10302	1.09928	SLC7A5	solute carrier family 7 member 5
ILMN_1735220	7.46e-07	4.35e-09	6.25814	10.482	1.10343	CAV2	caveolin 2
ILMN_1722622	5.14e-05	1.04e-06	5.106	5.28268	1.10553	CD163	CD163 molecule
ILMN_1733937	1.67e-08	2.24e-11	7.26809	15.5083	1.10643	MMD	monocyte to macrophage differentiation associated
ILMN_2338323	3.45e-08	6.14e-11	7.08005	14.5451	1.10885	CDC25B	cell division cycle 25B
ILMN_1706498	1.41e-07	4.63e-10	6.69652	12.6176	1.10989	DSE	dermatan sulfate epimerase
ILMN_1768110	1.01e-07	2.72e-10	6.79805	13.1227	1.11051	ZAK	sterile alpha motif and leucine zipper containing kinase AZK
ILMN_1671703	7e-05	1.54e-06	5.01759	4.91216	1.11877	ACTA2	actin, alpha 2, smooth muscle, aorta
ILMN_2073758	0.00645	0.000487	3.57022	-0.45596	1.12165	MMP12	matrix metallopeptidase 12
ILMN_2128795	1.9e-06	1.47e-08	6.01269	9.32109	1.12272	LRIG1	leucine rich repeats and immunoglobulin like domains 1
ILMN_1663119	0.000169	4.67e-06	4.76277	3.8695	1.12681	DSC2	desmocollin 2
ILMN_2308849	3.82e-06	3.75e-08	5.82048	8.43093	1.13288	MYADM	myeloid associated differentiation marker
ILMN_1716687	9.23e-07	5.62e-09	6.20687	10.2373	1.13389	TPM1	tropomyosin 1 (alpha)
ILMN_1666932	2.09e-07	8.11e-10	6.58806	12.0822	1.13889	FCGR2A	Fc fragment of IgG receptor IIa
ILMN_1654396	2.5e-05	4.09e-07	5.31303	6.1674	1.1394	ITGB2	integrin subunit beta 2
ILMN_1801246	5.67e-05	1.17e-06	5.07918	5.16984	1.13963	IFITM1	interferon induced transmembrane protein 1
ILMN_1782538	5.78e-06	6.23e-08	5.7151	7.9503	1.14091	VIM	vimentin
ILMN_1673352	1.92e-06	1.49e-08	6.01016	9.30926	1.14251	IFITM2	interferon induced transmembrane protein 2
ILMN_1775708	1.3e-07	4.16e-10	6.71692	12.7188	1.14492	SLC2A3	solute carrier family 2 member 3
ILMN_2374449	0.000865	3.72e-05	4.25884	1.925	1.14798	SPP1	secreted phosphoprotein 1
ILMN_1810054	0.000245	7.41e-06	4.65361	3.43475	1.15529	CNN1	calponin 1
ILMN_1683194	7.75e-05	1.76e-06	4.98706	4.78524	1.15886	DCN	decorin
ILMN_1672611	3.13e-06	2.82e-08	5.87985	8.70406	1.16106	CDH11	cadherin 11
ILMN_1667430	1.74e-09	6.93e-13	7.90198	18.8324	1.16171	DEGS1	delta 4-desaturase, sphingolipid 1
ILMN_1711899	1.67e-06	1.22e-08	6.05004	9.49605	1.1632	ANXA2	annexin A2
ILMN_2197365	2.66e-05	4.4e-07	5.29677	6.09707	1.16351	RGS2	regulator of G-protein signaling 2
ILMN_2123743	1.38e-05	1.88e-07	5.48075	6.90104	1.16483	FCER1G	Fc fragment of IgE receptor Ig
ILMN_1684554	3.31e-06	3.03e-08	5.86489	8.63507	1.16634	COL16A1	collagen type XVI alpha 1 chain
ILMN_2094266	9.73e-06	1.23e-07	5.57158	7.30446	1.16873	HES2	hes family bHLH transcription factor 2
ILMN_2360710	1.19e-06	7.88e-09	6.13901	9.91524	1.16934	TPM1	tropomyosin 1 (alpha)
ILMN_1778977	2.11e-05	3.24e-07	5.36351	6.38665	1.1769	TYROBP	TYRO protein tyrosine kinase binding protein
ILMN_2132982	0.00884	0.000735	3.45163	-0.831318	1.17875	IGFBP5	insulin like growth factor binding protein 5
ILMN_2094061	2.17e-07	8.58e-10	6.57698	12.0277	1.17947	IMPA2	inositol monophosphatase 2
ILMN_1733333	0.00941	0.000798	3.42724	-0.907202	1.18258	CALML3	calmodulin like 3
ILMN_1651958	0.00051	1.9e-05	4.42628	2.55313	1.18426	MGP	matrix Gla protein
ILMN_1791759	0.00188	0.0001	4.00422	1.0058	1.18761	CXCL10	C-X-C motif chemokine ligand 10
ILMN_2175912	2.26e-05	3.59e-07	5.34115	6.28937	1.1908	ITGB2	integrin subunit beta 2
ILMN_1760347	8.79e-05	2.06e-06	4.95141	4.63772	1.19104	SRGN	serglycin
ILMN_1691476	3.21e-05	5.62e-07	5.24297	5.86539	1.19451	MYLK	myosin light chain kinase
ILMN_1693338	2.45e-06	2e-08	5.95019	9.02976	1.19735	CYP1B1	cytochrome P450 family 1 subfamily B member 1
ILMN_1651354	0.000652	2.61e-05	4.34794	2.25694	1.19863	SPP1	secreted phosphoprotein 1
ILMN_2324002	1.03e-06	6.39e-09	6.18106	10.1146	1.19909	CALD1	caldesmon 1
ILMN_1670926	8.06e-08	1.88e-10	6.86875	13.4768	1.20086	CHST15	carbohydrate (N-acetylgalactosamine 4-sulfate 6-O) sulfotransferase 15
ILMN_1785404	0.00179	9.47e-05	4.01843	1.05591	1.20168	FGFBP1	fibroblast growth factor binding protein 1
ILMN_1687501	3.5e-06	3.3e-08	5.84696	8.55257	1.20207	MOXD1	monooxygenase DBH like 1
ILMN_1669362	9.78e-06	1.24e-07	5.57019	7.29823	1.20244	IGFBP6	insulin like growth factor binding protein 6
ILMN_1651429	9.92e-08	2.58e-10	6.80808	13.1729	1.21551	SELM	selenoprotein M
ILMN_2309156	2.34e-07	9.54e-10	6.55648	11.9271	1.21639	PMEPA1	prostate transmembrane protein, androgen induced 1
ILMN_1709747	1.38e-08	1.55e-11	7.33646	15.8613	1.21866	EXOG	endo/exonuclease (5'-3'), endonuclease G-like
ILMN_2407389	3.55e-06	3.37e-08	5.8429	8.53388	1.22014	GPNMB	glycoprotein nmb
ILMN_1757552	7.28e-07	4.13e-09	6.26807	10.5295	1.22614	PTRF	polymerase I and transcript release factor
ILMN_1723978	2.92e-06	2.59e-08	5.89666	8.7817	1.22708	LGALS1	galectin 1
ILMN_1757351	0.00561	0.000408	3.62099	-0.292055	1.22882	S100A7	S100 calcium binding protein A7
ILMN_1772964	2.06e-05	3.14e-07	5.37042	6.4168	1.22932	CCL8	C-C motif chemokine ligand 8
ILMN_2163873	1.44e-07	4.75e-10	6.6916	12.5932	1.23373	FNDC1	fibronectin type III domain containing 1
ILMN_1770922	2.73e-05	4.55e-07	5.28949	6.06563	1.24064	TMEM45A	transmembrane protein 45A
ILMN_1741003	4.71e-09	2.99e-12	7.63799	17.4346	1.24081	ANXA5	annexin A5
ILMN_1664464	0.000699	2.85e-05	4.3258	2.17399	1.24521	PTGDS	prostaglandin D2 synthase
ILMN_1682781	5.61e-06	5.99e-08	5.72308	7.98652	1.24607	TEAD2	TEA domain transcription factor 2
ILMN_1717990	0.000112	2.78e-06	4.88323	4.35765	1.247	CALD1	caldesmon 1
ILMN_1713813	0.00564	0.000411	3.61906	-0.298307	1.24721	KRT16P2	keratin 16 pseudogene 2
ILMN_2379599	8.73e-06	1.06e-07	5.60283	7.44422	1.24721	CD163	CD163 molecule
ILMN_1695299	7.46e-07	4.36e-09	6.25768	10.4798	1.25165	PDLIM3	PDZ and LIM domain 3
ILMN_2115125	1.13e-05	1.47e-07	5.53398	7.13696	1.25267	CTGF	connective tissue growth factor
ILMN_1712684	8.09e-09	6.8e-12	7.4881	16.6493	1.25493	FAM20C	family with sequence similarity 20 member C
ILMN_1656057	2.16e-06	1.71e-08	5.98245	9.17994	1.25721	PLAU	plasminogen activator, urokinase
ILMN_1734276	7.46e-07	4.31e-09	6.25972	10.4895	1.25784	PMEPA1	prostate transmembrane protein, androgen induced 1
ILMN_1810172	4.86e-06	5.02e-08	5.76005	8.15466	1.26241	SFRP4	secreted frizzled related protein 4
ILMN_2396444	1.53e-07	5.23e-10	6.67279	12.5001	1.26329	CD14	CD14 molecule
ILMN_1789507	1.75e-06	1.32e-08	6.03427	9.42211	1.26457	COL11A1	collagen type XI alpha 1 chain
ILMN_1789196	2.2e-05	3.45e-07	5.34978	6.32689	1.26652	TPM2	tropomyosin 2 (beta)
ILMN_1792455	4.57e-05	8.9e-07	5.14105	5.43082	1.27335	TMEM158	transmembrane protein 158 (gene/pseudogene)
ILMN_1661708	0.000783	3.3e-05	4.28907	2.03704	1.27421	LGALS7	galectin 7
ILMN_1698732	3.98e-08	7.42e-11	7.04467	14.3652	1.28079	PALLD	palladin, cytoskeletal associated protein
ILMN_1667460	1.39e-08	1.59e-11	7.33143	15.8353	1.28287	SULF2	sulfatase 2
ILMN_2173611	2.86e-05	4.9e-07	5.27299	5.99446	1.28367	MT1E	metallothionein 1E
ILMN_1740015	8.82e-08	2.17e-10	6.84164	13.3408	1.28494	CD14	CD14 molecule
ILMN_2109708	1.19e-06	7.88e-09	6.1391	9.91567	1.2868	TYMP	thymidine phosphorylase
ILMN_1713751	1.56e-08	2.05e-11	7.2845	15.5929	1.28714	ADAM19	ADAM metallopeptidase domain 19
ILMN_2357134	3.69e-09	2.04e-12	7.70715	17.799	1.28724	SPHK1	sphingosine kinase 1
ILMN_1805750	6.12e-07	3.32e-09	6.31153	10.7379	1.29304	IFITM3	interferon induced transmembrane protein 3
ILMN_2063586	1.51e-08	1.82e-11	7.30651	15.7065	1.29358	CLIC4	chloride intracellular channel 4
ILMN_1720048	4.5e-06	4.56e-08	5.77993	8.24536	1.29688	CCL2	C-C motif chemokine ligand 2
ILMN_1747593	1.51e-08	1.92e-11	7.29652	15.6549	1.29765	ISLR	immunoglobulin superfamily containing leucine rich repeat
ILMN_1687301	8.49e-06	1.02e-07	5.61103	7.48097	1.30428	VCAN	versican
ILMN_2196328	3.75e-09	2.18e-12	7.69532	17.7366	1.30807	POSTN	periostin
ILMN_1679262	7.7e-06	8.94e-08	5.63897	7.60643	1.30946	DPYSL3	dihydropyrimidinase like 3
ILMN_1768227	6.09e-05	1.28e-06	5.05885	5.08453	1.31389	DCN	decorin
ILMN_1785902	2.22e-06	1.78e-08	5.97412	9.14109	1.31888	C1QC	complement C1q C chain
ILMN_1699829	3.55e-06	3.39e-08	5.84149	8.52739	1.32061	CTGF	connective tissue growth factor
ILMN_2064860	0.000708	2.9e-05	4.3214	2.15751	1.33278	LGALS7B	galectin 7B
ILMN_1730487	1.02e-07	2.76e-10	6.79529	13.109	1.33729	CALD1	caldesmon 1
ILMN_1809928	9.01e-08	2.23e-10	6.8359	13.312	1.34005	COL6A2	collagen type VI alpha 2 chain
ILMN_2188264	2.47e-07	1.03e-09	6.54137	11.8531	1.34272	CYR61	cysteine rich angiogenic inducer 61
ILMN_1764109	6.48e-08	1.42e-10	6.92208	13.745	1.34471	C1R	complement C1r subcomponent
ILMN_1655468	0.000455	1.65e-05	4.46047	2.6836	1.35007	DSG3	desmoglein 3
ILMN_1752965	2.47e-07	1.03e-09	6.54183	11.8553	1.35089	GREM1	gremlin 1, DAN family BMP antagonist
ILMN_2232854	8.59e-10	2.82e-13	8.06314	19.6944	1.35287	FAP	fibroblast activation protein alpha
ILMN_1699489	1.74e-09	7.14e-13	7.89678	18.8047	1.35746	TUBB6	tubulin beta 6 class V
ILMN_1785732	3.75e-09	2.23e-12	7.69159	17.7169	1.36266	TNFAIP6	TNF alpha induced protein 6
ILMN_1758895	1.13e-07	3.19e-10	6.76781	12.9719	1.37691	CTSK	cathepsin K
ILMN_1721876	3.83e-07	1.86e-09	6.42604	11.2908	1.38225	TIMP2	TIMP metallopeptidase inhibitor 2
ILMN_2230025	4.79e-07	2.47e-09	6.36991	11.0191	1.38241	PDLIM3	PDZ and LIM domain 3
ILMN_2148913	7.04e-06	7.94e-08	5.66398	7.71911	1.38851	TMEM45A	transmembrane protein 45A
ILMN_1678842	3.66e-05	6.64e-07	5.20634	5.70856	1.39895	THBS2	thrombospondin 2
ILMN_1757604	8.42e-06	1.01e-07	5.61411	7.49475	1.40361	TPM2	tropomyosin 2 (beta)
ILMN_1772910	4.34e-08	8.54e-11	7.0181	14.2303	1.40882	GAS1	growth arrest specific 1
ILMN_1754576	0.00454	0.000309	3.69866	-0.037602	1.411	KRT6C	keratin 6C
ILMN_1796409	9.4e-07	5.74e-09	6.20254	10.2167	1.41291	C1QB	complement C1q B chain
ILMN_1790761	2.07e-08	3.26e-11	7.19855	15.1508	1.43545	POSTN	periostin
ILMN_1788874	0.000319	1.04e-05	4.57376	3.12138	1.43995	SERPINA3	serpin family A member 3
ILMN_1677636	2.37e-06	1.91e-08	5.95909	9.07115	1.44687	COMP	cartilage oligomeric matrix protein
ILMN_1715748	1.86e-05	2.76e-07	5.39838	6.5389	1.44747	FLNC	filamin C
ILMN_1801205	3.63e-06	3.51e-08	5.83407	8.4933	1.4485	GPNMB	glycoprotein nmb
ILMN_1677198	2.95e-08	5.14e-11	7.11335	14.7148	1.45224	C1R	complement C1r subcomponent
ILMN_2400935	6.02e-06	6.55e-08	5.70451	7.90233	1.45474	TAGLN	transgelin
ILMN_1778668	9.5e-06	1.19e-07	5.57774	7.33194	1.45896	TAGLN	transgelin
ILMN_1736760	0.00133	6.41e-05	4.11997	1.41817	1.4595	KRT16	keratin 16
ILMN_1750324	0.00116	5.4e-05	4.16422	1.57824	1.46862	IGFBP5	insulin like growth factor binding protein 5
ILMN_1656837	1.35e-06	9.45e-09	6.10246	9.74258	1.46994	RBP1	retinol binding protein 1
ILMN_2184184	2.09e-07	8e-10	6.59061	12.0947	1.50222	ANXA1	annexin A1
ILMN_1666733	6.93e-05	1.52e-06	5.02057	4.92457	1.50243	CXCL8	C-X-C motif chemokine ligand 8
ILMN_1729117	1.98e-08	3.04e-11	7.21126	15.2161	1.50347	COL5A2	collagen type V alpha 2 chain
ILMN_2046730	8.59e-10	2.81e-13	8.06342	19.6959	1.50431	S100A10	S100 calcium binding protein A10
ILMN_1732151	5.88e-07	3.13e-09	6.32299	10.793	1.50493	COL6A1	collagen type VI alpha 1 chain
ILMN_1740938	1.88e-06	1.44e-08	6.01731	9.34271	1.50704	APOE	apolipoprotein E
ILMN_1796712	1.27e-09	4.7e-13	7.97165	19.2043	1.50887	S100A10	S100 calcium binding protein A10
ILMN_1719759	2.4e-07	9.87e-10	6.54978	11.8943	1.51093	TNC	tenascin C
ILMN_1703855	0.00186	9.9e-05	4.00683	1.01497	1.516	SERPINB3	serpin family B member 3
ILMN_1750974	0.00136	6.61e-05	4.11204	1.38962	1.53322	S100A9	S100 calcium binding protein A9
ILMN_1739496	9.86e-10	3.43e-13	8.02784	19.5051	1.54976	PRRX1	paired related homeobox 1
ILMN_2149226	2.13e-08	3.54e-11	7.18297	15.0709	1.55607	CAV1	caveolin 1
ILMN_1706505	3.61e-08	6.63e-11	7.06566	14.4719	1.55807	COL5A1	collagen type V alpha 1 chain
ILMN_1736178	8.06e-08	1.89e-10	6.86798	13.4729	1.57669	AEBP1	AE binding protein 1
ILMN_1655595	9.93e-06	1.26e-07	5.56583	7.27878	1.58061	SERPINE2	serpin family E member 2
ILMN_1657111	9.23e-06	1.14e-07	5.58826	7.37899	1.58181	AHNAK2	AHNAK nucleoprotein 2
ILMN_2347145	3.34e-06	3.11e-08	5.85952	8.61037	1.58984	DCN	decorin
ILMN_1796316	6.16e-06	6.77e-08	5.69749	7.87054	1.59401	MMP9	matrix metallopeptidase 9
ILMN_1783909	1.09e-07	3.01e-10	6.77898	13.0276	1.59698	COL6A2	collagen type VI alpha 2 chain
ILMN_1655915	3.44e-07	1.64e-09	6.45115	11.4128	1.61502	MMP11	matrix metallopeptidase 11
ILMN_1665035	0.000695	2.81e-05	4.3289	2.18558	1.62849	KRT14	keratin 14
ILMN_1795325	0.000172	4.79e-06	4.75675	3.84535	1.63195	ACTG2	actin, gamma 2, smooth muscle, enteric
ILMN_1663866	2.23e-09	1.05e-12	7.82759	18.4367	1.63315	TGFBI	transforming growth factor beta induced
ILMN_2393765	0.000787	3.32e-05	4.28751	2.03124	1.65115	IGLL1	immunoglobulin lambda like polypeptide 1
ILMN_1775170	1.66e-07	5.88e-10	6.65021	12.3884	1.66158	MT1X	metallothionein 1X
ILMN_2350634	2.34e-07	9.54e-10	6.55639	11.9267	1.69475	EFEMP1	EGF containing fibulin like extracellular matrix protein 1
ILMN_1693192	0.00367	0.000235	3.77453	0.215221	1.69577	PI3	peptidase inhibitor 3
ILMN_2184373	5.18e-05	1.05e-06	5.10379	5.27337	1.69656	CXCL8	C-X-C motif chemokine ligand 8
ILMN_1706643	1.06e-08	1.04e-11	7.41016	16.2434	1.71471	COL6A3	collagen type VI alpha 3 chain
ILMN_1773079	1.04e-08	1.01e-11	7.41625	16.275	1.74254	COL3A1	collagen type III alpha 1 chain
ILMN_1781626	7.61e-09	5.92e-12	7.51327	16.7807	1.74937	C1S	complement component 1, s subcomponent
ILMN_1691156	1e-08	9.24e-12	7.43173	16.3555	1.78073	MT1A	metallothionein 1A
ILMN_1790529	1.34e-06	9.3e-09	6.1057	9.75788	1.78946	LUM	lumican
ILMN_2307861	1.18e-08	1.26e-11	7.37497	16.0608	1.8138	COL6A3	collagen type VI alpha 3 chain
ILMN_2117508	1.85e-11	1.13e-15	9.0287	24.9718	1.83974	CTHRC1	collagen triple helix repeat containing 1
ILMN_1785272	7.61e-09	6.08e-12	7.50845	16.7555	1.87553	COL1A2	collagen type I alpha 2 chain
ILMN_1722898	2.85e-07	1.26e-09	6.50191	11.6601	1.87673	SFRP2	secreted frizzled related protein 2
ILMN_2104356	7.06e-10	1.51e-13	8.17364	20.2889	1.91956	COL1A2	collagen type I alpha 2 chain
ILMN_1721354	0.000348	1.17e-05	4.54495	3.00928	1.99666	KRT6B	keratin 6B
ILMN_1702363	1.43e-11	5.87e-16	9.14198	25.6015	2.0203	SULF1	sulfatase 1
ILMN_1701308	7.06e-10	2.02e-13	8.12196	20.0105	2.0363	COL1A1	collagen type I alpha 1 chain
ILMN_1729801	9.98e-06	1.27e-07	5.56446	7.27268	2.2022	S100A8	S100 calcium binding protein A8
ILMN_2219002	0.000353	1.19e-05	4.54041	2.99167	2.22421	KRT6A	keratin 6A
ILMN_1725090	1.34e-11	2.74e-16	9.27281	26.3309	2.26278	CTHRC1	collagen triple helix repeat containing 1
ILMN_1686664	5.9e-10	8.46e-14	8.2766	20.8453	2.30236	MT2A	metallothionein 2A
