# Supplementary material for: PMEPA1 Is a Prognostic Biomarker That Correlates With Cell Malignancy and the Tumor Microenvironment in Bladder Cancer
Source: Front Immunol. 2021 Oct 28;12:705086. doi: 10.3389/fimmu.2021.705086 (PMC8582246; doi:10.3389/fimmu.2021.705086)
Supplement: Supplementary file 9 [file DataSheet_1.zip › Supplementary Tables/Table3.xlsx]

## Sheet: Sheet1
Table S3: The DEGs extracted from GSE32548
ID	adj.P.Val	P.Value	t	B	logFC	Gene.symbol	Gene.title
ILMN_1658384	3.92e-05	2.91e-07	-5.41319	6.50163	-2.6	CRTAC1	cartilage acidic protein 1
ILMN_1815203	5.09e-05	4.33e-07	-5.32578	6.12707	-2.11	HMGCS2	3-hydroxy-3-methylglutaryl-CoA synthase 2
ILMN_1699421	0.00356	0.000167	-3.8781	0.546964	-2.04	ANXA10	annexin A10
ILMN_1787266	0.000532	1.27e-05	-4.54158	2.9486	-2.04	SPINK1	serine peptidase inhibitor, Kazal type 1
ILMN_1677684	0.000249	4.21e-06	-4.80602	3.98197	-2.02	BTBD16	BTB domain containing 16
ILMN_1802192	4.32e-05	3.39e-07	-5.37958	6.35715	-1.98	C10orf99	chromosome 10 open reading frame 99
ILMN_2384857	1.09e-05	4.85e-08	-5.79952	8.2011	-1.92	DHRS2	dehydrogenase/reductase 2
ILMN_1725726	7.87e-06	2.85e-08	-5.91102	8.70419	-1.83	DHRS2	dehydrogenase/reductase 2
ILMN_1799887	0.000738	2e-05	-4.4281	2.51793	-1.73	CTSE	cathepsin E
ILMN_1679176	0.00274	0.000117	-3.97485	0.879172	-1.69	CLCA4	chloride channel accessory 4
ILMN_2133205	0.000211	3.27e-06	-4.86511	4.21845	-1.68	GPX2	glutathione peroxidase 2
ILMN_2061565	7.83e-06	2.75e-08	-5.91852	8.73825	-1.67	PLCH2	phospholipase C eta 2
ILMN_2136147	2.66e-06	5.62e-09	-6.24642	10.2491	-1.65	BCAS1	breast carcinoma amplified sequence 1
ILMN_1810942	1.79e-05	9.78e-08	-5.64987	7.53453	-1.64	CYP3A5	cytochrome P450 family 3 subfamily A member 5
ILMN_2355486	9.13e-06	3.46e-08	-5.87052	8.52085	-1.62	FAM3B	family with sequence similarity 3 member B
ILMN_1666536	2.18e-06	3.89e-09	-6.32095	10.5986	-1.62	VSIG2	V-set and immunoglobulin domain containing 2
ILMN_2166457	0.000157	2.19e-06	-4.95816	4.59476	-1.57	HPGD	hydroxyprostaglandin dehydrogenase 15-(NAD)
ILMN_1695397	0.00016	2.25e-06	-4.95228	4.57081	-1.48	CAPN8	calpain 8
ILMN_2387224	0.00109	3.31e-05	-4.30189	2.04833	-1.47	CTSE	cathepsin E
ILMN_1771538	0.00486	0.000253	-3.7642	0.164162	-1.47	PSCA	prostate stem cell antigen
ILMN_1838767	1.44e-05	7.3e-08	-5.71238	7.81173	-1.46	LINC01451	long intergenic non-protein coding RNA 1451
ILMN_1750181	0.00104	3.13e-05	-4.31646	2.10205	-1.45	TESC	tescalcin
ILMN_1770085	1.68e-07	6.88e-11	-7.11526	14.4443	-1.41	BTG2	BTG anti-proliferation factor 2
ILMN_1733042	2.17e-06	3.62e-09	-6.33536	10.6664	-1.38	BCAS1	breast carcinoma amplified sequence 1
ILMN_1740586	0.0178	0.00144	-3.25731	-1.42643	-1.36	PLA2G2A	phospholipase A2 group IIA
ILMN_1809384	8.95e-05	9.78e-07	-5.14301	5.35635	-1.35	CYP4F12	cytochrome P450 family 4 subfamily F member 12
ILMN_1699243	0.0162	0.00127	-3.29476	-1.31545	-1.35	MSMB	microseminoprotein beta
ILMN_1655637	0.0185	0.00151	-3.24121	-1.47382	-1.35	UPK1A	uroplakin 1A
ILMN_1699809	0.00152	5.2e-05	-4.18676	1.62878	-1.33	CAPNS2	calpain small subunit 2
ILMN_2376313	0.00869	0.000551	-3.54343	-0.551744	-1.32	MSMB	microseminoprotein beta
ILMN_2232463	4.09e-05	3.1e-07	-5.39918	6.44133	-1.31	ARL14	ADP ribosylation factor like GTPase 14
ILMN_1731073	0.000179	2.61e-06	-4.91763	4.43025	-1.31	CAPN9	calpain 9
ILMN_1721559	3.62e-05	2.58e-07	-5.43977	6.6163	-1.29	FABP6	fatty acid binding protein 6
ILMN_1794501	0.000343	6.66e-06	-4.69702	3.55107	-1.28	HAS3	hyaluronan synthase 3
ILMN_2412336	0.0131	0.000963	-3.37875	-1.06264	-1.27	AKR1C2	aldo-keto reductase family 1, member C2
ILMN_1664861	6.72e-06	2.16e-08	-5.96871	8.96664	-1.27	ID1	inhibitor of DNA binding 1, HLH protein
ILMN_1751607	0.0015	5.11e-05	-4.19137	1.64541	-1.26	FOSB	FosB proto-oncogene, AP-1 transcription factor subunit
ILMN_1758731	0.000177	2.57e-06	-4.92123	4.4448	-1.25	CYP2J2	cytochrome P450 family 2 subfamily J member 2
ILMN_1708303	0.000519	1.22e-05	-4.55119	2.98542	-1.25	CYP4F22	cytochrome P450 family 4 subfamily F member 22
ILMN_1665832	3.92e-05	2.93e-07	-5.41158	6.4947	-1.24	ID1	inhibitor of DNA binding 1, HLH protein
ILMN_1761946	9.88e-06	4.14e-08	-5.83299	8.35154	-1.24	PROM2	prominin 2
ILMN_1766770	0.000496	1.13e-05	-4.56822	3.05082	-1.24	SNX31	sorting nexin 31
ILMN_2392261	5.13e-05	4.38e-07	-5.32314	6.11581	-1.23	FABP6	fatty acid binding protein 6
ILMN_1713496	4.32e-05	3.36e-07	-5.38141	6.365	-1.23	ST3GAL5	ST3 beta-galactoside alpha-2,3-sialyltransferase 5
ILMN_1685934	0.00571	0.000315	-3.70224	-0.040274	-1.23	UPK2	uroplakin 2
ILMN_1732296	3.43e-06	8.17e-09	-6.16997	9.89299	-1.2	ID3	inhibitor of DNA binding 3, HLH protein
ILMN_1803219	2.01e-09	1.57e-13	-8.25116	20.2509	-1.19	TMC4	transmembrane channel like 4
ILMN_1802167	0.0132	0.000971	-3.3764	-1.06978	-1.16	ALDH1L1	aldehyde dehydrogenase 1 family member L1
ILMN_2169261	0.0171	0.00136	-3.27536	-1.37305	-1.16	TNNI2	troponin I2, fast skeletal type
ILMN_1723123	0.02	0.00169	-3.20788	-1.57128	-1.13	FGFR3	fibroblast growth factor receptor 3
ILMN_2138801	0.0027	0.000115	-3.97954	0.895455	-1.13	TP63	tumor protein p63
ILMN_1758613	7.87e-06	2.81e-08	-5.91432	8.71916	-1.12	RAPGEFL1	Rap guanine nucleotide exchange factor like 1
ILMN_1805561	0.00221	8.75e-05	-4.05111	1.1455	-1.11	SLC14A1	solute carrier family 14 member 1 (Kidd blood group)
ILMN_1772627	0.0216	0.00186	-3.177	-1.66081	-1.1	NSG1	neuron specific gene family member 1
ILMN_1767068	5.4e-05	4.71e-07	-5.30702	6.04717	-1.09	SMAD6	SMAD family member 6
ILMN_1755234	2.88e-07	1.71e-10	-6.93959	13.576	-1.09	SSH3	slingshot protein phosphatase 3
ILMN_1760103	0.00331	0.000151	-3.90439	0.636629	-1.08	GKN1	gastrokine 1
ILMN_1687757	0.00518	0.000276	-3.74006	0.08418	-1.07	AKR1C4	aldo-keto reductase family 1, member C4
ILMN_1652797	0.000117	1.45e-06	-5.05276	4.98222	-1.07	FAM174B	family with sequence similarity 174 member B
ILMN_2197128	0.00842	0.000526	-3.55653	-0.51023	-1.06	OSR1	odd-skipped related transciption factor 1
ILMN_1784948	0.00586	0.000326	-3.69323	-0.069798	-1.06	SPOCD1	SPOC domain containing 1
ILMN_1659215	0.00326	0.000148	-3.91084	0.658693	-1.05	CYP4B1	cytochrome P450 family 4 subfamily B member 1
ILMN_1690289	1.6e-05	8.42e-08	-5.68211	7.67729	-1.05	DUOX1	dual oxidase 1
ILMN_2075800	9.13e-06	3.43e-08	-5.87259	8.53018	-1.05	PTK6	protein tyrosine kinase 6
ILMN_1674908	0.00385	0.000186	-3.84788	0.444526	-1.03	HOXB5	homeobox B5
ILMN_1663640	2.28e-05	1.36e-07	-5.57965	7.2253	-1.03	MAOA	monoamine oxidase A
ILMN_1684497	3.79e-07	2.7e-10	-6.851	13.1417	-1.03	PYROXD2	pyridine nucleotide-disulphide oxidoreductase domain 2
ILMN_2173291	0.00337	0.000156	-3.8972	0.61205	-1.02	CYP4B1	cytochrome P450 family 4 subfamily B member 1
ILMN_1665372	1.98e-05	1.12e-07	-5.62085	7.40645	-1.02	FXYD3	FXYD domain containing ion transport regulator 3
ILMN_1803367	4.32e-05	3.39e-07	-5.37953	6.35696	-1.02	MECOM	MDS1 and EVI1 complex locus
ILMN_1713638	0.00024	3.98e-06	-4.81899	4.03373	-1.02	NIPAL4	NIPA like domain containing 4
ILMN_1694034	0.0407	0.00441	-2.8982	-2.43541	-1.01	LGALS4	galectin 4
ILMN_1695946	0.00232	9.3e-05	-4.03477	1.08811	-1.01	TRNP1	TMF1-regulated nuclear protein 1
ILMN_1736567	0.00112	3.45e-05	4.29193	2.01171	1	CD74	CD74 molecule
ILMN_2184184	0.00281	0.000121	3.9657	0.84751	1.01	ANXA1	annexin A1
ILMN_1768227	0.00125	4.05e-05	4.25061	1.86041	1.01	DCN	decorin
ILMN_1807277	1.74e-06	2.67e-09	6.39705	10.9575	1.01	IFI30	IFI30, lysosomal thiol reductase
ILMN_2073758	0.0465	0.00527	2.83806	-2.59437	1.01	MMP12	matrix metallopeptidase 12
ILMN_1670490	4.84e-05	3.94e-07	5.3465	6.21549	1.01	PDPN	podoplanin
ILMN_1760347	0.00078	2.16e-05	4.40963	2.44858	1.01	SRGN	serglycin
ILMN_1670134	1.43e-05	7.23e-08	5.71467	7.82191	1.02	FADS1	fatty acid desaturase 1
ILMN_2212909	4.7e-05	3.74e-07	5.35832	6.26604	1.02	MELK	maternal embryonic leucine zipper kinase
ILMN_1792473	1.28e-05	6e-08	5.75428	7.99853	1.03	AIF1	allograft inflammatory factor 1
ILMN_2350634	0.0015	5.13e-05	4.19035	1.64172	1.03	EFEMP1	EGF containing fibulin like extracellular matrix protein 1
ILMN_2388547	0.000525	1.23e-05	4.54764	2.9718	1.03	EPSTI1	epithelial stromal interaction 1 (breast)
ILMN_1752520	7.81e-05	8.04e-07	5.18729	5.54147	1.03	SLFN11	schlafen family member 11
ILMN_2379599	6.89e-05	6.71e-07	5.22803	5.71273	1.04	CD163	CD163 molecule
ILMN_1801205	0.00796	0.000487	3.57877	-0.439512	1.04	GPNMB	glycoprotein nmb
ILMN_1761733	0.000387	7.84e-06	4.65756	3.39677	1.04	HLA-DMB	major histocompatibility complex, class II, DM beta
ILMN_1775170	0.00071	1.89e-05	4.44267	2.5728	1.04	MT1X	metallothionein 1X
ILMN_2169152	0.000462	1.01e-05	4.59594	3.15766	1.04	SRGN	serglycin
ILMN_2114568	3.23e-05	2.23e-07	5.47113	6.75201	1.05	GBP5	guanylate binding protein 5
ILMN_2266595	6.17e-06	1.93e-08	5.99298	9.07743	1.05	LILRA5	leukocyte immunoglobulin like receptor A5
ILMN_1784884	5.27e-06	1.51e-08	6.04301	9.30666	1.05	LILRB3	leukocyte immunoglobulin like receptor B3
ILMN_1751444	2.27e-06	4.19e-09	6.30573	10.5271	1.05	NCAPG	non-SMC condensin I complex subunit G
ILMN_1656057	0.00047	1.05e-05	4.58709	3.12349	1.05	PLAU	plasminogen activator, urokinase
ILMN_1667460	3.8e-07	2.85e-10	6.84001	13.0881	1.05	SULF2	sulfatase 2
ILMN_1670926	2.62e-07	1.5e-10	6.96438	13.698	1.06	CHST15	carbohydrate (N-acetylgalactosamine 4-sulfate 6-O) sulfotransferase 15
ILMN_1679262	0.000138	1.84e-06	4.99925	4.76245	1.06	DPYSL3	dihydropyrimidinase like 3
ILMN_2105441	0.044	0.00491	2.86249	-2.53016	1.06	JCHAIN	joining chain of multimeric IgA and IgM
ILMN_1785902	4.15e-05	3.17e-07	5.39456	6.42148	1.07	C1QC	complement C1q C chain
ILMN_2402392	3.44e-06	8.33e-09	6.16598	9.87447	1.07	COL8A1	collagen type VIII alpha 1 chain
ILMN_2197365	8.69e-05	9.28e-07	5.15482	5.40561	1.07	RGS2	regulator of G-protein signaling 2
ILMN_2063586	9.55e-07	1.06e-09	6.58063	11.8322	1.08	CLIC4	chloride intracellular channel 4
ILMN_1772218	0.00324	0.000146	3.91343	0.667548	1.08	HLA-DPA1	major histocompatibility complex, class II, DP alpha 1
ILMN_1656837	0.000102	1.19e-06	5.09914	5.17392	1.08	RBP1	retinol binding protein 1
ILMN_2374449	0.0063	0.00036	3.66504	-0.161698	1.08	SPP1	secreted phosphoprotein 1
ILMN_1770338	0.00188	6.94e-05	4.11188	1.36052	1.08	TM4SF1	transmembrane 4 L six family member 1
ILMN_2124585	1.98e-08	3.65e-12	7.6712	17.2486	1.09	GREM1	gremlin 1, DAN family BMP antagonist
ILMN_1656310	0.000177	2.56e-06	4.92218	4.44868	1.09	IDO1	indoleamine 2,3-dioxygenase 1
ILMN_1801766	2.47e-05	1.51e-07	5.55585	7.12105	1.09	MCUB	mitochondrial calcium uniporter dominant negative beta subunit
ILMN_1790761	1.3e-05	6.14e-08	5.7493	7.97626	1.09	POSTN	periostin
ILMN_1720373	4.93e-05	4.12e-07	5.33685	6.17427	1.09	SLC7A5	solute carrier family 7 member 5
ILMN_1791726	0.000308	5.69e-06	4.73454	3.69863	1.09	TUBB3	tubulin beta 3 class III
ILMN_2109708	0.000103	1.19e-06	5.09805	5.16941	1.09	TYMP	thymidine phosphorylase
ILMN_2103107	0.000207	3.2e-06	4.87053	4.24022	1.1	ADAMDEC1	ADAM like decysin 1
ILMN_1781626	8.32e-05	8.67e-07	5.1704	5.47073	1.1	C1S	complement component 1, s subcomponent
ILMN_1807423	0.000206	3.16e-06	4.87297	4.25004	1.1	IGF2BP3	insulin like growth factor 2 mRNA binding protein 3
ILMN_2116877	0.0547	0.0066	2.76091	-2.79399	1.1	OLFM4	olfactomedin 4
ILMN_1719759	1.08e-06	1.37e-09	6.53013	11.5904	1.1	TNC	tenascin C
ILMN_2196328	8.88e-06	3.29e-08	5.88088	8.56766	1.11	POSTN	periostin
ILMN_1660718	0.00585	0.000325	3.6941	-0.066947	1.12	GABBR2	gamma-aminobutyric acid type B receptor subunit 2
ILMN_1740015	1.04e-06	1.2e-09	6.55757	11.7217	1.13	CD14	CD14 molecule
ILMN_1685433	6.49e-06	2.06e-08	5.97878	9.01258	1.13	COL8A1	collagen type VIII alpha 1 chain
ILMN_1748352	0.000121	1.55e-06	5.03864	4.92406	1.13	CTSV	cathepsin V
ILMN_1674706	7.69e-08	2.05e-11	7.3464	15.6003	1.13	MTHFD2	methylenetetrahydrofolate dehydrogenase (NADP+ dependent) 2, methenyltetrahydrofolate cyclohydrolase
ILMN_1704537	0.000775	2.14e-05	4.41145	2.4554	1.13	PHGDH	phosphoglycerate dehydrogenase
ILMN_2404154	0.000139	1.85e-06	4.99752	4.75537	1.13	SERPINA1	serpin family A member 1
ILMN_1674620	1.92e-05	1.08e-07	5.62916	7.44309	1.13	SGCE	sarcoglycan epsilon
ILMN_1783909	2.17e-06	3.78e-09	6.32659	10.6251	1.14	COL6A2	collagen type VI alpha 2 chain
ILMN_1691341	9.88e-06	4.19e-08	5.83002	8.3382	1.14	IL7R	interleukin 7 receptor
ILMN_2193233	0.00012	1.52e-06	5.04228	4.93902	1.14	MZB1	marginal zone B and B1 cell specific protein
ILMN_1651354	0.00398	0.000196	3.83463	0.399818	1.14	SPP1	secreted phosphoprotein 1
ILMN_1705750	1.28e-05	6.03e-08	5.75335	7.99437	1.14	TGM2	transglutaminase 2
ILMN_2301083	0.000576	1.42e-05	4.51271	2.83828	1.14	UBE2C	ubiquitin conjugating enzyme E2 C
ILMN_2098126	0.000576	1.43e-05	4.51232	2.83678	1.15	CCL5	C-C motif chemokine ligand 5
ILMN_1652631	1.39e-06	1.93e-09	6.46171	11.2642	1.15	GLIPR2	GLI pathogenesis related 2
ILMN_1693826	2.17e-06	3.67e-09	6.33269	10.6538	1.15	HAVCR2	hepatitis A virus cellular receptor 2
ILMN_1750324	0.0171	0.00136	3.2744	-1.37591	1.15	IGFBP5	insulin like growth factor binding protein 5
ILMN_1772359	9.55e-07	1.08e-09	6.57857	11.8223	1.15	LAPTM5	lysosomal protein transmembrane 5
ILMN_1795762	7.74e-05	7.89e-07	5.19163	5.55967	1.15	PLEK	pleckstrin
ILMN_2349459	7.04e-06	2.34e-08	5.95207	8.89078	1.16	BIRC5	baculoviral IAP repeat containing 5
ILMN_2123743	3.67e-05	2.64e-07	5.43475	6.59463	1.16	FCER1G	Fc fragment of IgE receptor Ig
ILMN_1654396	5.09e-05	4.33e-07	5.32577	6.12703	1.16	ITGB2	integrin subunit beta 2
ILMN_1723978	9.47e-06	3.76e-08	5.85283	8.44097	1.16	LGALS1	galectin 1
ILMN_1733937	1.36e-08	1.95e-12	7.78743	17.8445	1.16	MMD	monocyte to macrophage differentiation associated
ILMN_1797875	0.000159	2.23e-06	4.95396	4.57766	1.17	ALOX5AP	arachidonate 5-lipoxygenase activating protein
ILMN_1758146	7.29e-07	7.02e-10	6.66311	12.2291	1.17	SIRPA	signal regulatory protein alpha
ILMN_2157441	0.00085	2.41e-05	4.38246	2.34695	1.18	HLA-DRA	major histocompatibility complex, class II, DR alpha
ILMN_1689655	0.00273	0.000116	3.97531	0.880765	1.18	HLA-DRA	major histocompatibility complex, class II, DR alpha
ILMN_1772964	9.2e-05	1.01e-06	5.13528	5.32411	1.19	CCL8	C-C motif chemokine ligand 8
ILMN_2338323	9.78e-08	3.15e-11	7.26454	15.1892	1.19	CDC25B	cell division cycle 25B
ILMN_2175912	4.82e-05	3.88e-07	5.3499	6.23003	1.19	ITGB2	integrin subunit beta 2
ILMN_1778668	1.65e-05	8.83e-08	5.67189	7.63196	1.19	TAGLN	transgelin
ILMN_1678842	0.00209	8.01e-05	4.07433	1.22736	1.19	THBS2	thrombospondin 2
ILMN_1805410	0.00332	0.000152	3.90277	0.631068	1.2	C15orf48	chromosome 15 open reading frame 48
ILMN_2396444	1.7e-06	2.54e-09	6.40692	11.0043	1.2	CD14	CD14 molecule
ILMN_1663390	0.000134	1.76e-06	5.00927	4.80347	1.2	CDC20	cell division cycle 20
ILMN_1667711	0.000507	1.17e-05	4.56	3.01922	1.2	PLA2G16	phospholipase A2 group XVI
ILMN_1701613	0.00353	0.000165	3.88043	0.554897	1.2	RARRES3	retinoic acid receptor responder 3
ILMN_1775708	1.3e-06	1.72e-09	6.48519	11.376	1.2	SLC2A3	solute carrier family 2 member 3
ILMN_1796409	3.71e-05	2.69e-07	5.43089	6.57796	1.21	C1QB	complement C1q B chain
ILMN_2167805	6.47e-05	6.11e-07	5.24884	5.8005	1.21	LUM	lumican
ILMN_1734276	1.99e-06	3.23e-09	6.35865	10.7761	1.21	PMEPA1	prostate transmembrane protein, androgen induced 1
ILMN_1784459	8.81e-05	9.48e-07	5.15	5.38548	1.22	MMP3	matrix metallopeptidase 3
ILMN_1663866	3.68e-06	8.98e-09	6.15056	9.80296	1.22	TGFBI	transforming growth factor beta induced
ILMN_1721876	4.22e-07	3.37e-10	6.80733	12.9286	1.22	TIMP2	TIMP metallopeptidase inhibitor 2
ILMN_1732151	8.8e-06	3.25e-08	5.88394	8.58152	1.24	COL6A1	collagen type VI alpha 1 chain
ILMN_2109489	9.99e-06	4.31e-08	5.82412	8.31161	1.25	GZMB	granzyme B
ILMN_1778977	1.89e-05	1.06e-07	5.63282	7.45925	1.25	TYROBP	TYRO protein tyrosine kinase binding protein
ILMN_1729117	2.14e-07	9.4e-11	7.05527	14.1467	1.26	COL5A2	collagen type V alpha 2 chain
ILMN_1815205	0.00521	0.000278	3.73745	0.075575	1.26	LYZ	lysozyme
ILMN_2347145	0.00011	1.32e-06	5.07558	5.07637	1.27	DCN	decorin
ILMN_1706505	2.51e-07	1.23e-10	7.00275	13.8871	1.28	COL5A1	collagen type V alpha 1 chain
ILMN_2307861	1.76e-06	2.77e-09	6.38933	10.921	1.28	COL6A3	collagen type VI alpha 3 chain
ILMN_1739496	2.01e-09	1.55e-13	8.25372	20.2643	1.28	PRRX1	paired related homeobox 1
ILMN_1720048	1.46e-05	7.51e-08	5.70659	7.78597	1.29	CCL2	C-C motif chemokine ligand 2
ILMN_1752965	2.01e-09	1.65e-13	8.24279	20.2071	1.29	GREM1	gremlin 1, DAN family BMP antagonist
ILMN_1752592	0.00177	6.37e-05	4.134	1.43939	1.29	HLA-DRB4	major histocompatibility complex, class II, DR beta 4
ILMN_1683450	5.12e-07	4.51e-10	6.75015	12.6504	1.3	CDCA5	cell division cycle associated 5
ILMN_1758895	2.52e-07	1.36e-10	6.98454	13.7973	1.3	CTSK	cathepsin K
ILMN_1745356	0.000683	1.81e-05	4.45388	2.61506	1.31	CXCL9	C-X-C motif chemokine ligand 9
ILMN_2132982	0.0044	0.000222	3.79938	0.281427	1.31	IGFBP5	insulin like growth factor binding protein 5
ILMN_1662932	1.4e-05	6.87e-08	5.72547	7.86998	1.31	LCP1	lymphocyte cytosolic protein 1
ILMN_1750974	0.0269	0.0025	3.08375	-1.92669	1.31	S100A9	S100 calcium binding protein A9
ILMN_1736178	9.36e-08	2.69e-11	7.29505	15.3422	1.32	AEBP1	AE binding protein 1
ILMN_1773079	4.54e-07	3.91e-10	6.77836	12.7875	1.32	COL3A1	collagen type III alpha 1 chain
ILMN_1785272	3.79e-07	2.72e-10	6.8494	13.1339	1.33	COL1A2	collagen type I alpha 2 chain
ILMN_1791759	0.000878	2.52e-05	4.37102	2.30433	1.33	CXCL10	C-X-C motif chemokine ligand 10
ILMN_1792455	5.4e-06	1.6e-08	6.03081	9.25067	1.33	TMEM158	transmembrane protein 158 (gene/pseudogene)
ILMN_1706643	6.56e-07	6.05e-10	6.69241	12.3707	1.35	COL6A3	collagen type VI alpha 3 chain
ILMN_1715401	5.42e-06	1.63e-08	6.02796	9.2376	1.35	MT1G	metallothionein 1G
ILMN_1655595	0.000208	3.21e-06	4.86932	4.23534	1.35	SERPINE2	serpin family E member 2
ILMN_1666733	0.00568	0.000313	3.70464	-0.032407	1.38	CXCL8	C-X-C motif chemokine ligand 8
ILMN_1740938	2.96e-05	1.99e-07	5.49615	6.86062	1.39	APOE	apolipoprotein E
ILMN_1691156	2.61e-06	5.37e-09	6.25571	10.2926	1.39	MT1A	metallothionein 1A
ILMN_1664464	0.000137	1.82e-06	5.00183	4.773	1.4	PTGDS	prostaglandin D2 synthase
ILMN_2117508	2.25e-07	1.06e-10	7.0316	14.0296	1.45	CTHRC1	collagen triple helix repeat containing 1
ILMN_1795325	0.000119	1.49e-06	5.04669	4.95718	1.46	ACTG2	actin, gamma 2, smooth muscle, enteric
ILMN_2104356	2.82e-08	5.78e-12	7.58501	16.8086	1.47	COL1A2	collagen type I alpha 2 chain
ILMN_1790529	7.04e-06	2.34e-08	5.95273	8.89381	1.47	LUM	lumican
ILMN_1655915	3.79e-07	2.71e-10	6.84962	13.135	1.49	MMP11	matrix metallopeptidase 11
ILMN_2184373	0.00275	0.000118	3.97233	0.870441	1.51	CXCL8	C-X-C motif chemokine ligand 8
ILMN_1687301	9.78e-08	3.21e-11	7.26137	15.1733	1.54	VCAN	versican
ILMN_1796316	1.48e-05	7.59e-08	5.70408	7.77483	1.55	MMP9	matrix metallopeptidase 9
ILMN_1701308	4.12e-09	4.23e-13	8.07036	19.3076	1.66	COL1A1	collagen type I alpha 1 chain
ILMN_1725090	1.61e-08	2.64e-12	7.73144	17.5571	1.7	CTHRC1	collagen triple helix repeat containing 1
ILMN_1702363	1.48e-09	3.04e-14	8.54986	21.8219	1.71	SULF1	sulfatase 1
ILMN_1686664	1.48e-07	5.75e-11	7.14988	14.6165	1.73	MT2A	metallothionein 2A
ILMN_1729801	0.000842	2.38e-05	4.38575	2.35926	2.09	S100A8	S100 calcium binding protein A8
ILMN_2393765	0.000422	8.81e-06	4.62967	3.28826	2.19	IGLL1	immunoglobulin lambda like polypeptide 1
