# Supplementary material for: PMEPA1 Is a Prognostic Biomarker That Correlates With Cell Malignancy and the Tumor Microenvironment in Bladder Cancer
Source: Front Immunol. 2021 Oct 28;12:705086. doi: 10.3389/fimmu.2021.705086 (PMC8582246; doi:10.3389/fimmu.2021.705086)
Supplement: Supplementary file 9 [file DataSheet_1.zip › Supplementary Tables/Table4.xlsx]

## Sheet: Sheet1
Table S4. Identification of PMEPA1 via bioinformatical analysis
TableS4-1.All differentially expressed genes (DEGs) detected from three profile datasets, including 65 up-regulated genes and 42 down-regulated genes
DEGs	Genes Name
Up-regulated genes	ACTG2 AEBP1 ALOX5AP APOE C1QB C1QC C1S CCL2 CCL8 CD14 CD163 CDC25B CHST15 CLIC4 COL1A1 COL1A2 COL3A1 COL5A1 COL5A2 COL6A1 COL6A2 COL6A3 CTHRC1 CTSK CXCL10 CXCL8 DCN EFEMP1 FCER1G GLIPR2 GREM1 IGLL1 ITGB2 LUM MMD MMP11 MMP12 MMP9 MT1A MT1G MT1X MT2A PLAU PMEPA1 POSTN PRRX1 RBP1 RGS2 S100A8 S100A9 SERPINE2 SLC2A3 SLFN11 SPP1 SRGN SULF1 SULF2 TGFBI THBS2 TIMP2 TMEM158 TNC TYMP TYROBP VCAN
Down-regulated genes	ALDH1L1 ANXA10 BCAS1 BTBD16 C10orf99 CAPN8 CAPNS2 CLCA4 CRTAC1 CTSE CYP2J2 CYP3A5 CYP4B1 CYP4F12 CYP4F22 DHRS2 FABP6 FAM174B FAM3B FGFR3 GPX2 HMGCS2 HOXB5 HPGD ID1 MECOM NSG1 OSR1 PSCA SLC14A1 SMAD6 SNX31 SPINK1 SPOCD1 SSH3 ST3GAL5 TESC TMC4 TRNP1 UPK1A UPK2 VSIG2
TableS4-2. After Go and KEGG analysis of all 107 DEGs via Cytoscape software, we find 62 associated genes.
DEGs	Genes Name
Up-regulated genes	AEBP1 ALOX5AP APOE C1QB C1QC C1S CCL2 CCL8 CD14 COL1A1 COL1A2 COL3A1 COL5A1 COL5A2 COL6A1 COL6A2 COL6A3 CTHRC1 CTSK CXCL10 CXCL8 DCN EFEMP1 FCER1G GREM1 ITGB2 LUM MMP11 MMP12 MMP9 MT1A MT1G MT1X MT2A PLAU PMEPA1 POSTN PRRX1 S100A8 S100A9 SERPINE2 SLC2A3 SPP1 SULF1 SULF2 TGFBI THBS2 TIMP2 TNC TYMP VCAN
Down-regulated genes	C10orf 99 CAPNS2 CYP2J2 CYP3A5 CYP4B1 CYP4F12 FGFR3 ID1 NSG1 OSR1 SMAD6
TableS4-3. 25 genes with significantly better or worse survival are found by Kaplan–Meier survival analysis.
DEGs	Genes Name
Up-regulated genes with worse survial(P<0.05)	AEBP1 COL1A2 COL3A1 COL5A1 COL5A2 COL6A1 COL6A2 COL6A3 CTHRC1 EFEMP1 GREM1 MMP9 MT1X PMEPA1 PRRX1 SERPINE2 TGFBI THBS2 TIMP2 TNC VCAN
Down-regulated genes with better survial(P<0.05)	CYP4B1 CYP4F12 ID1 SMAD6
TableS4-4. Only 2 up-regulated genes are significantly high expressed in BLCA samples compared with normal samples by TCGA analysis.
DEGs	Genes Name
Up-regulated genes with high expression(P<0.05)	MMP9 PMEPA1
Down-regulated genes with low expression(P<0.05)	Null
