# Supplementary material for: PMEPA1 Is a Prognostic Biomarker That Correlates With Cell Malignancy and the Tumor Microenvironment in Bladder Cancer
Source: Front Immunol. 2021 Oct 28;12:705086. doi: 10.3389/fimmu.2021.705086 (PMC8582246; doi:10.3389/fimmu.2021.705086)
Supplement: Supplementary file 9 [file DataSheet_1.zip › Supplementary Tables/Table5.xlsx]

## Sheet: Sheet1
Table S5. The results of GO and KEGG analysis of 107 DEGs
GOID	GOTerm	P Value	Gene count	Associated Genes Ratio	gene-ratio	Associated Genes%
KEGG:04512	ECM-receptor interaction	1.85806e-07	8	0.0909091	0.0747664	9.09091
KEGG:04974	Protein digestion and absorption	3.37914e-07	8	0.0842105	0.0747664	8.42105
KEGG:05133	Pertussis	1.61911e-05	6	0.0789474	0.0560748	7.89474
KEGG:05133	Pertussis	1.61911e-05	6	0.0789474	0.0560748	7.89474
KEGG:04657	IL-17 signaling pathway	5.45508e-05	6	0.0638298	0.0560748	6.38298
KEGG:04510	Focal adhesion	8.22389e-05	8	0.040201	0.0747664	4.0201
KEGG:05146	Amoebiasis	8.62864e-05	6	0.0588235	0.0560748	5.88235
KEGG:05146	Amoebiasis	8.62864e-05	6	0.0588235	0.0560748	5.88235
KEGG:05219	Bladder cancer	0.00020394	4	0.097561	0.0373832	9.7561
KEGG:04610	Complement and coagulation cascades	0.000349366	5	0.0588235	0.046729	5.88235
KEGG:05144	Malaria	0.000441894	4	0.08	0.0373832	8
KEGG:04933	AGE-RAGE signaling pathway in diabetic complications	0.000738458	5	0.05	0.046729	5
KEGG:04978	Mineral absorption	0.000779871	4	0.0689655	0.0373832	6.89655
KEGG:04620	Toll-like receptor signaling pathway	0.000882426	5	0.0480769	0.046729	4.80769
KEGG:05323	Rheumatoid arthritis	0.00445057	4	0.0430108	0.0373832	4.30108
KEGG:04350	TGF-beta signaling pathway	0.00462364	4	0.0425532	0.0373832	4.25532
KEGG:05150	Staphylococcus aureus infection	0.0049833	4	0.0416667	0.0373832	4.16667
KEGG:04061	Viral protein interaction with cytokine and cytokine receptor	0.00575817	4	0.04	0.0373832	4
KEGG:05134	Legionellosis	0.00795526	3	0.0526316	0.0280374	5.26316
KEGG:05134	Legionellosis	0.00795526	3	0.0526316	0.0280374	5.26316
KEGG:05134	Legionellosis	0.00795526	3	0.0526316	0.0280374	5.26316
KEGG:05020	Prion diseases	0.0262285	2	0.0571429	0.0186916	5.71429
Ontology Source	GOTerm	P Value	Gene count	Associated Genes Ratio	gene ratio	Associated Genes%
GO_MolecularFunction-EBI-UniProt-GOA-ACAP-ARAP_08.05.2020_00h00	extracellular matrix structural constituent conferring tensile strength	7.72297e-11	8	0.195122	0.0747664	19.5122
GO_MolecularFunction-EBI-UniProt-GOA-ACAP-ARAP_08.05.2020_00h00	collagen binding	4.09049e-10	9	0.121622	0.0841121	12.1622
GO_MolecularFunction-EBI-UniProt-GOA-ACAP-ARAP_08.05.2020_00h00	platelet-derived growth factor binding	2.63108e-09	5	0.454545	0.046729	45.4545
GO_MolecularFunction-EBI-UniProt-GOA-ACAP-ARAP_08.05.2020_00h00	glycosaminoglycan binding	2.13154e-07	11	0.044	0.102804	4.4
GO_MolecularFunction-EBI-UniProt-GOA-ACAP-ARAP_08.05.2020_00h00	arachidonic acid binding	3.70563e-06	3	0.5	0.0280374	50
GO_MolecularFunction-EBI-UniProt-GOA-ACAP-ARAP_08.05.2020_00h00	icosanoid binding	6.45758e-06	3	0.428571	0.0280374	42.8571
GO_MolecularFunction-EBI-UniProt-GOA-ACAP-ARAP_08.05.2020_00h00	icosatetraenoic acid binding	6.45758e-06	3	0.428571	0.0280374	42.8571
GO_MolecularFunction-EBI-UniProt-GOA-ACAP-ARAP_08.05.2020_00h00	chemokine activity	1.22644e-05	5	0.0961539	0.046729	9.61539
GO_MolecularFunction-EBI-UniProt-GOA-ACAP-ARAP_08.05.2020_00h00	oxidoreductase activity, acting on paired donors	6.00742e-05	4	0.108108	0.0373832	10.8108
GO_MolecularFunction-EBI-UniProt-GOA-ACAP-ARAP_08.05.2020_00h00	chemokine receptor binding	6.02555e-05	5	0.0694444	0.046729	6.94444
GO_MolecularFunction-EBI-UniProt-GOA-ACAP-ARAP_08.05.2020_00h00	SMAD binding	8.84588e-05	5	0.0641026	0.046729	6.41026
GO_MolecularFunction-EBI-UniProt-GOA-ACAP-ARAP_08.05.2020_00h00	proteoglycan binding	9.04953e-05	4	0.097561	0.0373832	9.7561
GO_MolecularFunction-EBI-UniProt-GOA-ACAP-ARAP_08.05.2020_00h00	long-chain fatty acid binding	0.000120289	3	0.176471	0.0280374	17.6471
GO_MolecularFunction-EBI-UniProt-GOA-ACAP-ARAP_08.05.2020_00h00	growth factor binding	0.000235361	6	0.04	0.0560748	4
GO_MolecularFunction-EBI-UniProt-GOA-ACAP-ARAP_08.05.2020_00h00	extracellular matrix structural constituent conferring compression resistance	0.000442863	3	0.115385	0.0280374	11.5385
GO_MolecularFunction-EBI-UniProt-GOA-ACAP-ARAP_08.05.2020_00h00	aromatase activity	0.000553345	3	0.107143	0.0280374	10.7143
GO_MolecularFunction-EBI-UniProt-GOA-ACAP-ARAP_08.05.2020_00h00	fatty acid binding	0.00252955	3	0.0638298	0.0280374	6.38298
GO_MolecularFunction-EBI-UniProt-GOA-ACAP-ARAP_08.05.2020_00h00	chemoattractant activity	0.00252955	3	0.0638298	0.0280374	6.38298
GO_MolecularFunction-EBI-UniProt-GOA-ACAP-ARAP_08.05.2020_00h00	intramolecular oxidoreductase activity	0.00505683	3	0.05	0.0280374	5
Ontology Source	GOTerm	P Value	Gene count	Associated Genes Ratio	gene-ratio	Associated Genes Ratio
GO_CellularComponent-EBI-UniProt-GOA-ACAP-ARAP_08.05.2020_00h00	collagen-containing extracellular matrix	6.61067e-22	28	0.0622222	0.261682	6.22222
GO_CellularComponent-EBI-UniProt-GOA-ACAP-ARAP_08.05.2020_00h00	extracellular matrix	4.08161e-21	30	0.051458	0.280374	5.1458
GO_CellularComponent-EBI-UniProt-GOA-ACAP-ARAP_08.05.2020_00h00	banded collagen fibril	2.26165e-11	6	0.5	0.0560748	50
GO_CellularComponent-EBI-UniProt-GOA-ACAP-ARAP_08.05.2020_00h00	fibrillar collagen trimer	2.26165e-11	6	0.5	0.0560748	50
GO_CellularComponent-EBI-UniProt-GOA-ACAP-ARAP_08.05.2020_00h00	complex of collagen trimers	1.2756e-09	6	0.285714	0.0560748	28.5714
GO_CellularComponent-EBI-UniProt-GOA-ACAP-ARAP_08.05.2020_00h00	collagen type VI trimer	1.65651e-07	3	1	0.0280374	100
GO_CellularComponent-EBI-UniProt-GOA-ACAP-ARAP_08.05.2020_00h00	collagen beaded filament	1.65651e-07	3	1	0.0280374	100
GO_CellularComponent-EBI-UniProt-GOA-ACAP-ARAP_08.05.2020_00h00	lysosomal lumen	0.000323336	5	0.046729	0.046729	4.6729
GO_CellularComponent-EBI-UniProt-GOA-ACAP-ARAP_08.05.2020_00h00	tertiary granule membrane	0.000842755	4	0.0526316	0.0373832	5.26316
GO_CellularComponent-EBI-UniProt-GOA-ACAP-ARAP_08.05.2020_00h00	ficolin-1-rich granule membrane	0.0058846	3	0.0454545	0.0280374	4.54545
Ontology Source	GOTerm	P Value	Gene count	Associated Genes Ratio	gene ratio	Associated Genes%
GO_BiologicalProcess-EBI-UniProt-GOA-ACAP-ARAP_08.05.2020_00h00	extracellular matrix organization	2.08808e-20	26	0.0651629	0.242991	6.51629
GO_BiologicalProcess-EBI-UniProt-GOA-ACAP-ARAP_08.05.2020_00h00	extracellular structure organization	2.22372e-20	26	0.065	0.242991	6.5
GO_BiologicalProcess-EBI-UniProt-GOA-ACAP-ARAP_08.05.2020_00h00	collagen fibril organization	1.27166e-11	9	0.176471	0.0841121	17.6471
GO_BiologicalProcess-EBI-UniProt-GOA-ACAP-ARAP_08.05.2020_00h00	cartilage development	4.55589e-11	14	0.0622222	0.130841	6.22222
GO_BiologicalProcess-EBI-UniProt-GOA-ACAP-ARAP_08.05.2020_00h00	cartilage development	4.55589e-11	14	0.0622222	0.130841	6.22222
GO_BiologicalProcess-EBI-UniProt-GOA-ACAP-ARAP_08.05.2020_00h00	connective tissue development	1.45463e-10	15	0.0510204	0.140187	5.10204
GO_BiologicalProcess-EBI-UniProt-GOA-ACAP-ARAP_08.05.2020_00h00	connective tissue development	1.45463e-10	15	0.0510204	0.140187	5.10204
GO_BiologicalProcess-EBI-UniProt-GOA-ACAP-ARAP_08.05.2020_00h00	chondrocyte differentiation	4.05884e-09	10	0.0769231	0.0934579	7.69231
GO_BiologicalProcess-EBI-UniProt-GOA-ACAP-ARAP_08.05.2020_00h00	chondrocyte differentiation	4.05884e-09	10	0.0769231	0.0934579	7.69231
GO_BiologicalProcess-EBI-UniProt-GOA-ACAP-ARAP_08.05.2020_00h00	cellular zinc ion homeostasis	6.5245e-08	6	0.162162	0.0560748	16.2162
GO_BiologicalProcess-EBI-UniProt-GOA-ACAP-ARAP_08.05.2020_00h00	zinc ion homeostasis	9.07125e-08	6	0.153846	0.0560748	15.3846
GO_BiologicalProcess-EBI-UniProt-GOA-ACAP-ARAP_08.05.2020_00h00	neutrophil chemotaxis	2.58475e-07	8	0.0720721	0.0747664	7.20721
GO_BiologicalProcess-EBI-UniProt-GOA-ACAP-ARAP_08.05.2020_00h00	neutrophil migration	8.68681e-07	8	0.0615385	0.0747664	6.15385
GO_BiologicalProcess-EBI-UniProt-GOA-ACAP-ARAP_08.05.2020_00h00	granulocyte chemotaxis	1.44259e-06	8	0.057554	0.0747664	5.7554
GO_BiologicalProcess-EBI-UniProt-GOA-ACAP-ARAP_08.05.2020_00h00	stress response to copper ion	1.82552e-06	4	0.25	0.0373832	25
GO_BiologicalProcess-EBI-UniProt-GOA-ACAP-ARAP_08.05.2020_00h00	detoxification of copper ion	1.82552e-06	4	0.25	0.0373832	25
GO_BiologicalProcess-EBI-UniProt-GOA-ACAP-ARAP_08.05.2020_00h00	response to fibroblast growth factor	2.9645e-06	8	0.0522876	0.0747664	5.22876
GO_BiologicalProcess-EBI-UniProt-GOA-ACAP-ARAP_08.05.2020_00h00	response to fibroblast growth factor	2.9645e-06	8	0.0522876	0.0747664	5.22876
GO_BiologicalProcess-EBI-UniProt-GOA-ACAP-ARAP_08.05.2020_00h00	detoxification of inorganic compound	3.04205e-06	4	0.222222	0.0373832	22.2222
GO_BiologicalProcess-EBI-UniProt-GOA-ACAP-ARAP_08.05.2020_00h00	stress response to metal ion	3.04205e-06	4	0.222222	0.0373832	22.2222
GO_BiologicalProcess-EBI-UniProt-GOA-ACAP-ARAP_08.05.2020_00h00	cellular response to cadmium ion	3.29935e-06	5	0.125	0.046729	12.5
GO_BiologicalProcess-EBI-UniProt-GOA-ACAP-ARAP_08.05.2020_00h00	detoxification	3.76667e-06	8	0.0506329	0.0747664	5.06329
GO_BiologicalProcess-EBI-UniProt-GOA-ACAP-ARAP_08.05.2020_00h00	granulocyte migration	4.53449e-06	8	0.0493827	0.0747664	4.93827
GO_BiologicalProcess-EBI-UniProt-GOA-ACAP-ARAP_08.05.2020_00h00	protein trimerization	4.77387e-06	4	0.2	0.0373832	20
GO_BiologicalProcess-EBI-UniProt-GOA-ACAP-ARAP_08.05.2020_00h00	chondrocyte development	7.44835e-06	5	0.106383	0.046729	10.6383
GO_BiologicalProcess-EBI-UniProt-GOA-ACAP-ARAP_08.05.2020_00h00	chondrocyte development	7.44835e-06	5	0.106383	0.046729	10.6383
GO_BiologicalProcess-EBI-UniProt-GOA-ACAP-ARAP_08.05.2020_00h00	endodermal cell differentiation	1.01475e-05	5	0.1	0.046729	10
GO_BiologicalProcess-EBI-UniProt-GOA-ACAP-ARAP_08.05.2020_00h00	extracellular matrix disassembly	1.12194e-05	6	0.0689655	0.0560748	6.89655
GO_BiologicalProcess-EBI-UniProt-GOA-ACAP-ARAP_08.05.2020_00h00	icosanoid metabolic process	1.21376e-05	7	0.0526316	0.0654206	5.26316
GO_BiologicalProcess-EBI-UniProt-GOA-ACAP-ARAP_08.05.2020_00h00	negative regulation of leukocyte chemotaxis	1.219e-05	4	0.16	0.0373832	16
GO_BiologicalProcess-EBI-UniProt-GOA-ACAP-ARAP_08.05.2020_00h00	chemokine activity	1.23338e-05	5	0.0961539	0.046729	9.61539
GO_BiologicalProcess-EBI-UniProt-GOA-ACAP-ARAP_08.05.2020_00h00	fatty acid derivative metabolic process	1.45904e-05	8	0.0421053	0.0747664	4.21053
GO_BiologicalProcess-EBI-UniProt-GOA-ACAP-ARAP_08.05.2020_00h00	cellular response to zinc ion	1.6762e-05	4	0.148148	0.0373832	14.8148
GO_BiologicalProcess-EBI-UniProt-GOA-ACAP-ARAP_08.05.2020_00h00	cellular response to fibroblast growth factor stimulus	1.85884e-05	7	0.0492958	0.0654206	4.92958
GO_BiologicalProcess-EBI-UniProt-GOA-ACAP-ARAP_08.05.2020_00h00	cellular response to fibroblast growth factor stimulus	1.85884e-05	7	0.0492958	0.0654206	4.92958
GO_BiologicalProcess-EBI-UniProt-GOA-ACAP-ARAP_08.05.2020_00h00	endoderm formation	2.49857e-05	5	0.0833333	0.046729	8.33333
GO_BiologicalProcess-EBI-UniProt-GOA-ACAP-ARAP_08.05.2020_00h00	cellular response to copper ion	2.58276e-05	4	0.133333	0.0373832	13.3333
GO_BiologicalProcess-EBI-UniProt-GOA-ACAP-ARAP_08.05.2020_00h00	response to zinc ion	2.9334e-05	5	0.0806452	0.046729	8.06452
GO_BiologicalProcess-EBI-UniProt-GOA-ACAP-ARAP_08.05.2020_00h00	response to vitamin	3.85484e-05	6	0.0555556	0.0560748	5.55556
GO_BiologicalProcess-EBI-UniProt-GOA-ACAP-ARAP_08.05.2020_00h00	negative regulation of pathway-restricted SMAD protein phosphorylation	3.98731e-05	3	0.25	0.0280374	25
GO_BiologicalProcess-EBI-UniProt-GOA-ACAP-ARAP_08.05.2020_00h00	oxidoreductase activity, acting on paired donors, with incorporation or reduction of molecular oxygen, reduced flavin or flavoprotein as one donor, and incorporation of one atom of oxygen	6.03372e-05	4	0.108108	0.0373832	10.8108
GO_BiologicalProcess-EBI-UniProt-GOA-ACAP-ARAP_08.05.2020_00h00	cellular transition metal ion homeostasis	6.04178e-05	6	0.0512821	0.0560748	5.12821
GO_BiologicalProcess-EBI-UniProt-GOA-ACAP-ARAP_08.05.2020_00h00	cellular response to amino acid stimulus	6.05881e-05	5	0.0694444	0.046729	6.94444
GO_BiologicalProcess-EBI-UniProt-GOA-ACAP-ARAP_08.05.2020_00h00	cellular response to amino acid stimulus	6.05881e-05	5	0.0694444	0.046729	6.94444
GO_BiologicalProcess-EBI-UniProt-GOA-ACAP-ARAP_08.05.2020_00h00	biomineral tissue development	6.81903e-05	7	0.0402299	0.0654206	4.02299
GO_BiologicalProcess-EBI-UniProt-GOA-ACAP-ARAP_08.05.2020_00h00	endochondral bone morphogenesis	6.91211e-05	5	0.0675676	0.046729	6.75676
GO_BiologicalProcess-EBI-UniProt-GOA-ACAP-ARAP_08.05.2020_00h00	endochondral bone morphogenesis	6.91211e-05	5	0.0675676	0.046729	6.75676
GO_BiologicalProcess-EBI-UniProt-GOA-ACAP-ARAP_08.05.2020_00h00	response to cadmium ion	8.36236e-05	5	0.0649351	0.046729	6.49351
GO_BiologicalProcess-EBI-UniProt-GOA-ACAP-ARAP_08.05.2020_00h00	unsaturated fatty acid metabolic process	0.000103911	6	0.0465116	0.0560748	4.65116
GO_BiologicalProcess-EBI-UniProt-GOA-ACAP-ARAP_08.05.2020_00h00	regulation of granulocyte differentiation	0.000120675	3	0.176471	0.0280374	17.6471
GO_BiologicalProcess-EBI-UniProt-GOA-ACAP-ARAP_08.05.2020_00h00	growth plate cartilage chondrocyte morphogenesis	0.000120675	3	0.176471	0.0280374	17.6471
GO_BiologicalProcess-EBI-UniProt-GOA-ACAP-ARAP_08.05.2020_00h00	chondrocyte morphogenesis	0.000120675	3	0.176471	0.0280374	17.6471
GO_BiologicalProcess-EBI-UniProt-GOA-ACAP-ARAP_08.05.2020_00h00	chondrocyte morphogenesis involved in endochondral bone morphogenesis	0.000120675	3	0.176471	0.0280374	17.6471
GO_BiologicalProcess-EBI-UniProt-GOA-ACAP-ARAP_08.05.2020_00h00	endochondral bone growth	0.00013137	4	0.0888889	0.0373832	8.88889
GO_BiologicalProcess-EBI-UniProt-GOA-ACAP-ARAP_08.05.2020_00h00	embryonic skeletal system development	0.000133447	6	0.0444444	0.0560748	4.44444
GO_BiologicalProcess-EBI-UniProt-GOA-ACAP-ARAP_08.05.2020_00h00	embryonic skeletal system development	0.000133447	6	0.0444444	0.0560748	4.44444
GO_BiologicalProcess-EBI-UniProt-GOA-ACAP-ARAP_08.05.2020_00h00	regulation of leukocyte chemotaxis	0.000138958	6	0.0441176	0.0560748	4.41176
GO_BiologicalProcess-EBI-UniProt-GOA-ACAP-ARAP_08.05.2020_00h00	response to copper ion	0.000143244	4	0.0869565	0.0373832	8.69565
GO_BiologicalProcess-EBI-UniProt-GOA-ACAP-ARAP_08.05.2020_00h00	growth plate cartilage morphogenesis	0.000144202	3	0.166667	0.0280374	16.6667
GO_BiologicalProcess-EBI-UniProt-GOA-ACAP-ARAP_08.05.2020_00h00	protein homotrimerization	0.000144202	3	0.166667	0.0280374	16.6667
GO_BiologicalProcess-EBI-UniProt-GOA-ACAP-ARAP_08.05.2020_00h00	endoderm development	0.000149401	5	0.0574713	0.046729	5.74713
GO_BiologicalProcess-EBI-UniProt-GOA-ACAP-ARAP_08.05.2020_00h00	transition metal ion homeostasis	0.000162834	6	0.0428571	0.0560748	4.28571
GO_BiologicalProcess-EBI-UniProt-GOA-ACAP-ARAP_08.05.2020_00h00	cartilage development involved in endochondral bone morphogenesis	0.000169294	4	0.0833333	0.0373832	8.33333
GO_BiologicalProcess-EBI-UniProt-GOA-ACAP-ARAP_08.05.2020_00h00	cartilage development involved in endochondral bone morphogenesis	0.000169294	4	0.0833333	0.0373832	8.33333
GO_BiologicalProcess-EBI-UniProt-GOA-ACAP-ARAP_08.05.2020_00h00	leukocyte migration involved in inflammatory response	0.00017052	3	0.157895	0.0280374	15.7895
GO_BiologicalProcess-EBI-UniProt-GOA-ACAP-ARAP_08.05.2020_00h00	positive regulation of chemokine (C-X-C motif) ligand 2 production	0.00017052	3	0.157895	0.0280374	15.7895
GO_BiologicalProcess-EBI-UniProt-GOA-ACAP-ARAP_08.05.2020_00h00	collagen catabolic process	0.000198604	4	0.08	0.0373832	8
GO_BiologicalProcess-EBI-UniProt-GOA-ACAP-ARAP_08.05.2020_00h00	regulation of long-term synaptic potentiation	0.000198604	4	0.08	0.0373832	8
GO_BiologicalProcess-EBI-UniProt-GOA-ACAP-ARAP_08.05.2020_00h00	bone growth	0.000198604	4	0.08	0.0373832	8
GO_BiologicalProcess-EBI-UniProt-GOA-ACAP-ARAP_08.05.2020_00h00	proteoglycan metabolic process	0.000204457	5	0.0537634	0.046729	5.37634
GO_BiologicalProcess-EBI-UniProt-GOA-ACAP-ARAP_08.05.2020_00h00	proteoglycan metabolic process	0.000204457	5	0.0537634	0.046729	5.37634
GO_BiologicalProcess-EBI-UniProt-GOA-ACAP-ARAP_08.05.2020_00h00	negative regulation of myeloid cell apoptotic process	0.000232086	3	0.142857	0.0280374	14.2857
GO_BiologicalProcess-EBI-UniProt-GOA-ACAP-ARAP_08.05.2020_00h00	long-term synaptic potentiation	0.000237194	5	0.0520833	0.046729	5.20833
GO_BiologicalProcess-EBI-UniProt-GOA-ACAP-ARAP_08.05.2020_00h00	artery development	0.000248946	5	0.0515464	0.046729	5.15464
GO_BiologicalProcess-EBI-UniProt-GOA-ACAP-ARAP_08.05.2020_00h00	regulation of chemokine (C-X-C motif) ligand 2 production	0.000267603	3	0.136364	0.0280374	13.6364
GO_BiologicalProcess-EBI-UniProt-GOA-ACAP-ARAP_08.05.2020_00h00	negative regulation of leukocyte migration	0.000267934	4	0.0740741	0.0373832	7.40741
GO_BiologicalProcess-EBI-UniProt-GOA-ACAP-ARAP_08.05.2020_00h00	positive regulation of tumor necrosis factor production	0.000300439	5	0.049505	0.046729	4.9505
GO_BiologicalProcess-EBI-UniProt-GOA-ACAP-ARAP_08.05.2020_00h00	positive regulation of tumor necrosis factor production	0.000300439	5	0.049505	0.046729	4.9505
GO_BiologicalProcess-EBI-UniProt-GOA-ACAP-ARAP_08.05.2020_00h00	positive regulation of myeloid leukocyte cyto- kine production involved in immune response	0.000306452	3	0.130435	0.0280374	13.0435
GO_BiologicalProcess-EBI-UniProt-GOA-ACAP-ARAP_08.05.2020_00h00	positive regulation of tumor necrosis factor superfamily cytokine production	0.000329028	5	0.0485437	0.046729	4.85437
GO_BiologicalProcess-EBI-UniProt-GOA-ACAP-ARAP_08.05.2020_00h00	positive regulation of tumor necrosis factor superfamily cytokine production	0.000329028	5	0.0485437	0.046729	4.85437
GO_BiologicalProcess-EBI-UniProt-GOA-ACAP-ARAP_08.05.2020_00h00	chondrocyte development involved in endochondral bone morphogenesis	0.000348762	3	0.125	0.0280374	12.5
GO_BiologicalProcess-EBI-UniProt-GOA-ACAP-ARAP_08.05.2020_00h00	chemokine (C-X-C motif) ligand 2 production	0.000348762	3	0.125	0.0280374	12.5
GO_BiologicalProcess-EBI-UniProt-GOA-ACAP-ARAP_08.05.2020_00h00	growth plate cartilage chondrocyte differentiation	0.000394658	3	0.12	0.0280374	12
GO_BiologicalProcess-EBI-UniProt-GOA-ACAP-ARAP_08.05.2020_00h00	chondroitin sulfate biosynthetic process	0.000444264	3	0.115385	0.0280374	11.5385
GO_BiologicalProcess-EBI-UniProt-GOA-ACAP-ARAP_08.05.2020_00h00	sulfur compound catabolic process	0.00045617	4	0.0645161	0.0373832	6.45161
GO_BiologicalProcess-EBI-UniProt-GOA-ACAP-ARAP_08.05.2020_00h00	negative regulation of embryonic development	0.000497702	3	0.111111	0.0280374	11.1111
GO_BiologicalProcess-EBI-UniProt-GOA-ACAP-ARAP_08.05.2020_00h00	innervation	0.000497702	3	0.111111	0.0280374	11.1111
GO_BiologicalProcess-EBI-UniProt-GOA-ACAP-ARAP_08.05.2020_00h00	innervation	0.000497702	3	0.111111	0.0280374	11.1111
GO_BiologicalProcess-EBI-UniProt-GOA-ACAP-ARAP_08.05.2020_00h00	innervation	0.000497702	3	0.111111	0.0280374	11.1111
GO_BiologicalProcess-EBI-UniProt-GOA-ACAP-ARAP_08.05.2020_00h00	fatty acid derivative biosynthetic process	0.000524782	5	0.0438596	0.046729	4.38596
GO_BiologicalProcess-EBI-UniProt-GOA-ACAP-ARAP_08.05.2020_00h00	unsaturated fatty acid biosynthetic process	0.000546341	4	0.0615385	0.0373832	6.15385
GO_BiologicalProcess-EBI-UniProt-GOA-ACAP-ARAP_08.05.2020_00h00	aromatase activity	0.00055509	3	0.107143	0.0280374	10.7143
GO_BiologicalProcess-EBI-UniProt-GOA-ACAP-ARAP_08.05.2020_00h00	cartilage morphogenesis	0.00055509	3	0.107143	0.0280374	10.7143
GO_BiologicalProcess-EBI-UniProt-GOA-ACAP-ARAP_08.05.2020_00h00	regulation of anion transport	0.000568149	5	0.0431034	0.046729	4.31034
GO_BiologicalProcess-EBI-UniProt-GOA-ACAP-ARAP_08.05.2020_00h00	icosanoid biosynthetic process	0.000579023	4	0.0606061	0.0373832	6.06061
GO_BiologicalProcess-EBI-UniProt-GOA-ACAP-ARAP_08.05.2020_00h00	negative regulation of chemotaxis	0.000613069	4	0.0597015	0.0373832	5.97015
GO_BiologicalProcess-EBI-UniProt-GOA-ACAP-ARAP_08.05.2020_00h00	lymphocyte chemotaxis	0.000613069	4	0.0597015	0.0373832	5.97015
GO_BiologicalProcess-EBI-UniProt-GOA-ACAP-ARAP_08.05.2020_00h00	bone morphogenesis	0.000614154	5	0.0423729	0.046729	4.23729
GO_BiologicalProcess-EBI-UniProt-GOA-ACAP-ARAP_08.05.2020_00h00	bone morphogenesis	0.000614154	5	0.0423729	0.046729	4.23729
GO_BiologicalProcess-EBI-UniProt-GOA-ACAP-ARAP_08.05.2020_00h00	lipopolysaccharide-mediated signaling pathway	0.000648513	4	0.0588235	0.0373832	5.88235
GO_BiologicalProcess-EBI-UniProt-GOA-ACAP-ARAP_08.05.2020_00h00	chondrocyte differentiation involved in endochondral bone morphogenesis	0.00068218	3	0.1	0.0280374	10
GO_BiologicalProcess-EBI-UniProt-GOA-ACAP-ARAP_08.05.2020_00h00	artery morphogenesis	0.000723718	4	0.0571429	0.0373832	5.71429
GO_BiologicalProcess-EBI-UniProt-GOA-ACAP-ARAP_08.05.2020_00h00	bone mineralization	0.00074138	5	0.0406504	0.046729	4.06504
GO_BiologicalProcess-EBI-UniProt-GOA-ACAP-ARAP_08.05.2020_00h00	bone mineralization	0.00074138	5	0.0406504	0.046729	4.06504
GO_BiologicalProcess-EBI-UniProt-GOA-ACAP-ARAP_08.05.2020_00h00	negative regulation of cartilage development	0.000752107	3	0.0967742	0.0280374	9.67742
GO_BiologicalProcess-EBI-UniProt-GOA-ACAP-ARAP_08.05.2020_00h00	chondroitin sulfate proteoglycan biosynthetic process	0.000752107	3	0.0967742	0.0280374	9.67742
GO_BiologicalProcess-EBI-UniProt-GOA-ACAP-ARAP_08.05.2020_00h00	response to lipoprotein particle	0.000752107	3	0.0967742	0.0280374	9.67742
GO_BiologicalProcess-EBI-UniProt-GOA-ACAP-ARAP_08.05.2020_00h00	monocyte chemotaxis	0.000763543	4	0.056338	0.0373832	5.6338
GO_BiologicalProcess-EBI-UniProt-GOA-ACAP-ARAP_08.05.2020_00h00	cellular response to retinoic acid	0.000847801	4	0.0547945	0.0373832	5.47945
GO_BiologicalProcess-EBI-UniProt-GOA-ACAP-ARAP_08.05.2020_00h00	cellular response to lipoprotein particle stimulus	0.000905275	3	0.0909091	0.0280374	9.09091
GO_BiologicalProcess-EBI-UniProt-GOA-ACAP-ARAP_08.05.2020_00h00	regulation of organic acid transport	0.000938414	4	0.0533333	0.0373832	5.33333
GO_BiologicalProcess-EBI-UniProt-GOA-ACAP-ARAP_08.05.2020_00h00	cellular response to vitamin	0.000988727	3	0.0882353	0.0280374	8.82353
GO_BiologicalProcess-EBI-UniProt-GOA-ACAP-ARAP_08.05.2020_00h00	cellular response to vitamin	0.000988727	3	0.0882353	0.0280374	8.82353
GO_BiologicalProcess-EBI-UniProt-GOA-ACAP-ARAP_08.05.2020_00h00	myeloid leukocyte cytokine production	0.000988727	3	0.0882353	0.0280374	8.82353
GO_BiologicalProcess-EBI-UniProt-GOA-ACAP-ARAP_08.05.2020_00h00	positive regulation of lipid transport	0.00103564	4	0.0519481	0.0373832	5.19481
GO_BiologicalProcess-EBI-UniProt-GOA-ACAP-ARAP_08.05.2020_00h00	positive regulation of myeloid leukocyte mediated immunity	0.00116988	3	0.0833333	0.0280374	8.33333
GO_BiologicalProcess-EBI-UniProt-GOA-ACAP-ARAP_08.05.2020_00h00	positive regulation of myeloid leukocyte mediated immunity	0.00116988	3	0.0833333	0.0280374	8.33333
GO_BiologicalProcess-EBI-UniProt-GOA-ACAP-ARAP_08.05.2020_00h00	positive regulation of myeloid leukocyte mediated immunity	0.00116988	3	0.0833333	0.0280374	8.33333
GO_BiologicalProcess-EBI-UniProt-GOA-ACAP-ARAP_08.05.2020_00h00	regulation of myeloid cell apoptotic process	0.00116988	3	0.0833333	0.0280374	8.33333
GO_BiologicalProcess-EBI-UniProt-GOA-ACAP-ARAP_08.05.2020_00h00	negative regulation of ossification	0.00125096	4	0.0493827	0.0373832	4.93827
GO_BiologicalProcess-EBI-UniProt-GOA-ACAP-ARAP_08.05.2020_00h00	negative regulation of ossification	0.00125096	4	0.0493827	0.0373832	4.93827
GO_BiologicalProcess-EBI-UniProt-GOA-ACAP-ARAP_08.05.2020_00h00	growth plate cartilage development	0.00126778	3	0.0810811	0.0280374	8.10811
GO_BiologicalProcess-EBI-UniProt-GOA-ACAP-ARAP_08.05.2020_00h00	positive chemotaxis	0.00130932	4	0.0487805	0.0373832	4.87805
GO_BiologicalProcess-EBI-UniProt-GOA-ACAP-ARAP_08.05.2020_00h00	granulocyte differentiation	0.00147871	3	0.0769231	0.0280374	7.69231
GO_BiologicalProcess-EBI-UniProt-GOA-ACAP-ARAP_08.05.2020_00h00	response to vitamin D	0.00159193	3	0.075	0.0280374	7.5
GO_BiologicalProcess-EBI-UniProt-GOA-ACAP-ARAP_08.05.2020_00h00	chondroitin sulfate metabolic process	0.00159193	3	0.075	0.0280374	7.5
GO_BiologicalProcess-EBI-UniProt-GOA-ACAP-ARAP_08.05.2020_00h00	myeloid cell apoptotic process	0.00159193	3	0.075	0.0280374	7.5
GO_BiologicalProcess-EBI-UniProt-GOA-ACAP-ARAP_08.05.2020_00h00	regulation of platelet activation	0.00171043	3	0.0731707	0.0280374	7.31707
GO_BiologicalProcess-EBI-UniProt-GOA-ACAP-ARAP_08.05.2020_00h00	regulation of gastrulation	0.00183431	3	0.0714286	0.0280374	7.14286
GO_BiologicalProcess-EBI-UniProt-GOA-ACAP-ARAP_08.05.2020_00h00	chemokine-mediated signaling pathway	0.0018465	4	0.0444444	0.0373832	4.44444
GO_BiologicalProcess-EBI-UniProt-GOA-ACAP-ARAP_08.05.2020_00h00	regulation of blood coagulation	0.00192291	4	0.043956	0.0373832	4.3956
GO_BiologicalProcess-EBI-UniProt-GOA-ACAP-ARAP_08.05.2020_00h00	negative regulation of endothelial cell proliferation	0.00196365	3	0.0697674	0.0280374	6.97674
GO_BiologicalProcess-EBI-UniProt-GOA-ACAP-ARAP_08.05.2020_00h00	regulation of hemostasis	0.00200148	4	0.0434783	0.0373832	4.34783
GO_BiologicalProcess-EBI-UniProt-GOA-ACAP-ARAP_08.05.2020_00h00	defense response to fungus	0.00209853	3	0.0681818	0.0280374	6.81818
GO_BiologicalProcess-EBI-UniProt-GOA-ACAP-ARAP_08.05.2020_00h00	chondroitin sulfate proteoglycan metabolic process	0.00223905	3	0.0666667	0.0280374	6.66667
GO_BiologicalProcess-EBI-UniProt-GOA-ACAP-ARAP_08.05.2020_00h00	negative regulation of osteoblast differentiation	0.00238527	3	0.0652174	0.0280374	6.52174
GO_BiologicalProcess-EBI-UniProt-GOA-ACAP-ARAP_08.05.2020_00h00	regulation of coagulation	0.00252007	4	0.0408163	0.0373832	4.08163
GO_BiologicalProcess-EBI-UniProt-GOA-ACAP-ARAP_08.05.2020_00h00	chemoattractant activity	0.00253727	3	0.0638298	0.0280374	6.38298
GO_BiologicalProcess-EBI-UniProt-GOA-ACAP-ARAP_08.05.2020_00h00	lipid export from cell	0.00269513	3	0.0625	0.0280374	6.25
GO_BiologicalProcess-EBI-UniProt-GOA-ACAP-ARAP_08.05.2020_00h00	response to chemokine	0.00271164	4	0.04	0.0373832	4
GO_BiologicalProcess-EBI-UniProt-GOA-ACAP-ARAP_08.05.2020_00h00	cellular response to chemokine	0.00271164	4	0.04	0.0373832	4
GO_BiologicalProcess-EBI-UniProt-GOA-ACAP-ARAP_08.05.2020_00h00	negative regulation of epithelial cell differentiation	0.00302874	3	0.06	0.0280374	6
GO_BiologicalProcess-EBI-UniProt-GOA-ACAP-ARAP_08.05.2020_00h00	macrophage chemotaxis	0.00320463	3	0.0588235	0.0280374	5.88235
GO_BiologicalProcess-EBI-UniProt-GOA-ACAP-ARAP_08.05.2020_00h00	epithelial cell differentiation involved in kidney development	0.00338666	3	0.0576923	0.0280374	5.76923
GO_BiologicalProcess-EBI-UniProt-GOA-ACAP-ARAP_08.05.2020_00h00	negative regulation of leukocyte apoptotic process	0.00338666	3	0.0576923	0.0280374	5.76923
GO_BiologicalProcess-EBI-UniProt-GOA-ACAP-ARAP_08.05.2020_00h00	prostanoid metabolic process	0.00357491	3	0.0566038	0.0280374	5.66038
GO_BiologicalProcess-EBI-UniProt-GOA-ACAP-ARAP_08.05.2020_00h00	prostaglandin metabolic process	0.00357491	3	0.0566038	0.0280374	5.66038
GO_BiologicalProcess-EBI-UniProt-GOA-ACAP-ARAP_08.05.2020_00h00	negative regulation of blood coagulation	0.00397031	3	0.0545455	0.0280374	5.45455
GO_BiologicalProcess-EBI-UniProt-GOA-ACAP-ARAP_08.05.2020_00h00	negative regulation of hemostasis	0.00417759	3	0.0535714	0.0280374	5.35714
GO_BiologicalProcess-EBI-UniProt-GOA-ACAP-ARAP_08.05.2020_00h00	regulation of kidney development	0.00483844	3	0.0508475	0.0280374	5.08475
GO_BiologicalProcess-EBI-UniProt-GOA-ACAP-ARAP_08.05.2020_00h00	regulation of myeloid leukocyte mediated immunity	0.00507192	3	0.05	0.0280374	5
GO_BiologicalProcess-EBI-UniProt-GOA-ACAP-ARAP_08.05.2020_00h00	regulation of myeloid leukocyte mediated immunity	0.00507192	3	0.05	0.0280374	5
GO_BiologicalProcess-EBI-UniProt-GOA-ACAP-ARAP_08.05.2020_00h00	response to fungus	0.00507192	3	0.05	0.0280374	5
GO_BiologicalProcess-EBI-UniProt-GOA-ACAP-ARAP_08.05.2020_00h00	regulation of myeloid leukocyte mediated immunity	0.00507192	3	0.05	0.0280374	5
GO_BiologicalProcess-EBI-UniProt-GOA-ACAP-ARAP_08.05.2020_00h00	negative regulation of coagulation	0.00531209	3	0.0491803	0.0280374	4.91803
GO_BiologicalProcess-EBI-UniProt-GOA-ACAP-ARAP_08.05.2020_00h00	cell differentiation involved in kidney development	0.00581271	3	0.047619	0.0280374	4.7619
GO_BiologicalProcess-EBI-UniProt-GOA-ACAP-ARAP_08.05.2020_00h00	regulation of pathway-restricted SMAD protein phosphorylation	0.00607325	3	0.046875	0.0280374	4.6875
GO_BiologicalProcess-EBI-UniProt-GOA-ACAP-ARAP_08.05.2020_00h00	glycosaminoglycan catabolic process	0.00607325	3	0.046875	0.0280374	4.6875
GO_BiologicalProcess-EBI-UniProt-GOA-ACAP-ARAP_08.05.2020_00h00	regulation of lymphocyte migration	0.00607325	3	0.046875	0.0280374	4.6875
GO_BiologicalProcess-EBI-UniProt-GOA-ACAP-ARAP_08.05.2020_00h00	macrophage migration	0.00634068	3	0.0461538	0.0280374	4.61538
GO_BiologicalProcess-EBI-UniProt-GOA-ACAP-ARAP_08.05.2020_00h00	regulation of B cell proliferation	0.00634068	3	0.0461538	0.0280374	4.61538
GO_BiologicalProcess-EBI-UniProt-GOA-ACAP-ARAP_08.05.2020_00h00	neuron projection regeneration	0.00661504	3	0.0454545	0.0280374	4.54545
GO_BiologicalProcess-EBI-UniProt-GOA-ACAP-ARAP_08.05.2020_00h00	proteoglycan biosynthetic process	0.00661504	3	0.0454545	0.0280374	4.54545
GO_BiologicalProcess-EBI-UniProt-GOA-ACAP-ARAP_08.05.2020_00h00	pathway-restricted SMAD protein phosphorylation	0.00689639	3	0.0447761	0.0280374	4.47761
GO_BiologicalProcess-EBI-UniProt-GOA-ACAP-ARAP_08.05.2020_00h00	positive regulation of anion transport	0.00689639	3	0.0447761	0.0280374	4.47761
GO_BiologicalProcess-EBI-UniProt-GOA-ACAP-ARAP_08.05.2020_00h00	positive regulation of cytokine production involved in immune response	0.00689639	3	0.0447761	0.0280374	4.47761
GO_BiologicalProcess-EBI-UniProt-GOA-ACAP-ARAP_08.05.2020_00h00	negative regulation of cell-substrate adhesion	0.00718475	3	0.0441176	0.0280374	4.41176
GO_BiologicalProcess-EBI-UniProt-GOA-ACAP-ARAP_08.05.2020_00h00	glomerulus development	0.00718475	3	0.0441176	0.0280374	4.41176
GO_BiologicalProcess-EBI-UniProt-GOA-ACAP-ARAP_08.05.2020_00h00	glomerulus development	0.00718475	3	0.0441176	0.0280374	4.41176
GO_BiologicalProcess-EBI-UniProt-GOA-ACAP-ARAP_08.05.2020_00h00	glomerulus development	0.00718475	3	0.0441176	0.0280374	4.41176
GO_BiologicalProcess-EBI-UniProt-GOA-ACAP-ARAP_08.05.2020_00h00	positive regulation of chemokine production	0.00748018	3	0.0434783	0.0280374	4.34783
GO_BiologicalProcess-EBI-UniProt-GOA-ACAP-ARAP_08.05.2020_00h00	aminoglycan catabolic process	0.0077827	3	0.0428571	0.0280374	4.28571
GO_BiologicalProcess-EBI-UniProt-GOA-ACAP-ARAP_08.05.2020_00h00	T cell migration	0.0077827	3	0.0428571	0.0280374	4.28571
GO_BiologicalProcess-EBI-UniProt-GOA-ACAP-ARAP_08.05.2020_00h00	cell adhesion mediated by integrin	0.00873328	3	0.0410959	0.0280374	4.10959
GO_BiologicalProcess-EBI-UniProt-GOA-ACAP-ARAP_08.05.2020_00h00	neuroinflammatory response	0.00873328	3	0.0410959	0.0280374	4.10959
GO_BiologicalProcess-EBI-UniProt-GOA-ACAP-ARAP_08.05.2020_00h00	neuroinflammatory response	0.00873328	3	0.0410959	0.0280374	4.10959
