# Supplementary material for: PMEPA1 Is a Prognostic Biomarker That Correlates With Cell Malignancy and the Tumor Microenvironment in Bladder Cancer
Source: Front Immunol. 2021 Oct 28;12:705086. doi: 10.3389/fimmu.2021.705086 (PMC8582246; doi:10.3389/fimmu.2021.705086)
Supplement: Supplementary file 9 [file DataSheet_1.zip › Supplementary Tables/Table6.xlsx]

## Sheet: Sheet1
Table S6. The specific functional groups of the 107 DEGs
	spacific cluster
bp	Function	Groups	Group Genes
	cartilage development	Group3	COL1A1|COL6A1|COL6A2|COL6A3|CTSK|EFEMP1| FGFR3|GREM1|LUM|OSR1|PRRX1|SULF1|SULF2|TGFBI
	cellular zinc ion homeostasis	Group4	MT1A|MT1G|MT1X|MT2A|S100A8|S100A9
	collagen fibril organization	Group1	AEBP1|COL1A1|COL1A2|COL3A1|COL5A1|COL5A2| GREM1|LUM|MMP11
	extracellular matrix disassembly	Group0	CAPNS2|CTSK|MMP11|MMP12|MMP9|TIMP2
	extracellular structure organization	Group2	AEBP1|CAPNS2|COL1A1|COL1A2|COL3A1|COL5A1| COL5A2|COL6A1|COL6A2|COL6A3|CTSK|DCN|GREM1| ITGB2|LUM|MMP11|MMP12|MMP9|POSTN|SPP1| SULF1|SULF2|TGFBI|TIMP2|TNC|VCAN
	neutrophil chemotaxis	Group5	CCL2|CCL8|CXCL10|CXCL8|FCER1G|ITGB2|S100A8| S100A9
cc	Function	Groups	Group Genes
	collagen type VI trimer	Group2	COL6A1|COL6A3|DCN
	collagen-containing extracellular matrix	Group1	AEBP1|APOE|C1QB|C1QC|COL1A1|COL1A2|COL3A1| COL5A1|COL5A2|COL6A1|COL6A2|COL6A3|CTHRC1| DCN|EFEMP1|GREM1|LUM|MMP11|MMP12|MMP9| POSTN|S100A8|S100A9|SERPINE2|SULF1|TGFBI| THBS2|TIMP2|TNC|VCAN
	fibrillar collagen trimer	Group4	COL1A1|COL1A2|COL3A1|COL5A1|COL5A2|LUM
	lysosomal lumen	Group0	CTSK|DCN|LUM|NSG1|VCAN
	tertiary granule membrane	Group3	FCER1G|ITGB2|PLAU|SLC2A3
mf	Function	Groups	Group Genes
	SMAD binding	Group2	COL1A2|COL3A1|COL5A2|PMEPA1|SMAD6
	arachidonic acid binding	Group8	ALOX5AP|CXCL10|ITGB2|S100A8|S100A9
	chemokine activity	Group5	C10orf99|CCL2|CCL8|CXCL10|CXCL8
	collagen binding	Group0	AEBP1|COL6A1|COL6A2|CTSK|DCN|LUM|MMP12| MMP9|TGFBI
	extracellular matrix structural constituent conferring compression resistance	Group4	DCN|LUM|VCAN
	extracellular matrix structural constituent conferring tensile strength	Group7	COL1A1|COL1A2|COL3A1|COL5A1|COL5A2|COL6A1| COL6A2|COL6A3|FGFR3
	glycosaminoglycan binding	Group3	APOE|CCL8|COL5A1|CXCL10|DCN|POSTN|SERPINE2| SULF1|SULF2|THBS2|VCAN
	oxidoreductase activity, acting on paired donors, with incorporation or reduction of molecular oxygen, reduced flavin or flavoprotein as one donor, and incorporation of one atom of oxygen	Group6	CYP2J2|CYP3A5|CYP4B1|CYP4F12
	proteoglycan binding	Group1	APOE|COL5A1|CTSK|TNC
kegg	Function	Groups	Group Genes
	Amoebiasis	Group3	CCL2|CD14|COL1A1|COL1A2|COL3A1| CXCL8|ITGB2
	Bladder cancer	Group1	CXCL8|FGFR3|MMP9|TYMP
	ECM-receptor interaction	Group4	COL1A1|COL1A2|COL3A1|COL5A1|COL5A2|COL6A1| COL6A2|COL6A3|SPP1|THBS2|TNC
	IL-17 signaling pathway	Group6	C1QB|C1QC|C1S|CCL2|CCL8|CD14|COL1A1|COL1A2| COL3A1|CTSK|CXCL10|CXCL8|ITGB2|MMP9|S100A8| S100A9|SPP1|THBS2
	Mineral absorption	Group2	MT1A|MT1G|MT1X|MT2A
	Pertussis	Group5	C1QB|C1QC|C1S|CD14|CXCL8|ITGB2|PLAU
	TGF-beta signaling pathway	Group0	DCN|GREM1|ID1|SMAD6
