# Supplementary material for: PMEPA1 Is a Prognostic Biomarker That Correlates With Cell Malignancy and the Tumor Microenvironment in Bladder Cancer
Source: Front Immunol. 2021 Oct 28;12:705086. doi: 10.3389/fimmu.2021.705086 (PMC8582246; doi:10.3389/fimmu.2021.705086)
Supplement: Supplementary file 9 [file DataSheet_1.zip › Supplementary Tables/Table7.xlsx]

## Sheet: Table S7
Table S7The DEGs between low- and high-PMEPA1 expression tissue in TCGA
up.genes			down.gene
PLIN5	Up		PMEPA1	ECM2	SPI1	RRAD	HSPG2	KRT14	ANO1	Down
BHMT	Up		FAP	FIBIN	NID1	KCNE4	GYPC	MOXD1	DSC2	Down
ACOXL	Up		SULF2	ITGB5	KCTD12	TIMP3	IRF8	VCAM1	KLK10	Down
ACSM6	Up		CAVIN1	MMP9	SRPX	JPH2	SLC2A3	IFI16	HSPB6	Down
TOX3	Up		CHST11	CD109	ALDH1L2	STAB1	L1CAM	LMOD1	IFIT1	Down
CYB5A	Up		COL5A2	CEBPB	GAS7	ADGRA2	RGS20	WNT11	IGLL5	Down
PPFIBP2	Up		TGFBI	MARVELD1	HCK	TBXAS1	MMP1	CD37	RHCG	Down
TM7SF2	Up		COL5A1	TGM2	TUBB6	LMCD1	RHOD	FHL1	ANXA8	Down
TEKT5	Up		FN1	OSCAR	TYROBP	SNAI1	HES2	S100A16	MYH11	Down
SCNN1G	Up		CTHRC1	C5AR1	SERPINE1	RAMP1	UCN2	PI3	KLK8	Down
PRR36	Up		INHBA	CLMP	RNASE6	ZBED2	ITGA2	TNFRSF19	UCHL1	Down
RBBP8NL	Up		LOX	PLXNC1	THEMIS2	PRRX2	MAMDC2	CALB2	PDZK1IP1	Down
OVGP1	Up		ADAM19	RIN2	GLIPR2	LCP2	CCR1	PPP1R14C	SERPINB5	Down
SPIRE2	Up		ACTN1	TGFB1I1	CSF1	CD209	TLR2	CXCL9	BST2	Down
HID1	Up		ADAMTS2	SFRP2	SLAMF8	DPYSL3	IGFBP6	FXYD6	PTGDS	Down
SPINK1	Up		CALD1	C1R	NEK6	GGT5	LAMP5	CCL11	LAMB3	Down
TBX2	Up		COL1A1	SLC11A1	TPST1	S100B	SASH3	IL2RB	KRT6C	Down
LEAP2	Up		ZNF469	LRP1	MMD	DOK2	KCNMB1	ADAMDEC1	SLPI	Down
TMEM238L	Up		TNC	TMEM45A	C1QC	NOD2	CPA4	C2	CXCL8	Down
SLC9A2	Up		PALLD	TPM1	MNDA	FBXO32	TCF7L1	TENT5B	HLA-DQA2	Down
KRTAP5-9	Up		ARSI	ANKH	CCDC71L	LBH	MMP3	KLK6	TGM1	Down
ERICH5	Up		FLNA	PLAU	NID2	TRPV2	PRSS23	CDH3	KRT17	Down
HMGCS2	Up		ADAMTS12	GNB4	TAGLN	KIF26B	VMO1	PTGIS	IFI27	Down
TMEM97	Up		COL1A2	NEXN	C1orf162	GALNT6	IGFL2	FOXD1	DEFB1	Down
SCNN1B	Up		AXL	DNAJB5	LRRC25	F13A1	BHLHE40	PSMB9	SPRR1B	Down
FAM3B	Up		ELK3	MT2A	MXRA5	TNFRSF12A	CST7	SCD5	DSC3	Down
SNX31	Up		BMP1	FPR3	PRNP	APCDD1L	MMP12	ALDH2	SERPINB13	Down
DHRS2	Up		HTRA1	LRRC15	CYS1	CHI3L1	HSPB7	PODN	COL17A1	Down
BICDL2	Up		GLT8D2	JAZF1	IFITM3	FGL2	PTPRC	GBP5	IFI6	Down
TMPRSS2	Up		GLIPR1	C3AR1	DKK3	FKBP10	ADA	APOE	TFPI2	Down
FOXA1	Up		ADAM12	DDR2	MSC	CRYAB	GJB2	MELTF	CLIC3	Down
GRHL3	Up		COL3A1	NUAK1	DIO2	SIGLEC10	SERPINE2	TRIM22	UBD	Down
RHPN1	Up		MMP14	MSRB3	CREB3L1	TGFB1	TSPAN2	WNT7A	PKP1	Down
TLE2	Up		NRP2	EHD2	CD82	AHNAK	C1QTNF6	DES	FGFBP1	Down
REEP6	Up		SIRPA	LUM	ARL4C	TWIST1	CTSL	SOX9	PCP4	Down
VIPR1	Up		SULF1	PPP1R18	NXN	FYB1	MT1G	RAC2	C15orf48	Down
TESC	Up		COL6A1	MICAL2	HAVCR2	TMEM176B	CYTIP	CLEC7A	PRSS3	Down
UPK1A	Up		PRRX1	OLFML2B	COL15A1	TNFAIP8L2	SLC15A3	PRELP	SERPINB2	Down
GOLT1A	Up		MRC2	ITGA11	CD300C	LRRC32	FOLR2	HMGA2	SPRR2D	Down
CAPN5	Up		POSTN	GPC6	CLEC4A	IL2RA	PTAFR	SGK1	S100A12	Down
GGT6	Up		HTRA3	COL11A1	STX2	MPEG1	CNN1	S100A9	CCL19	Down
UPK2	Up		SPON2	CDH11	KLF10	EVI2B	SOCS3	SAMD9	JCHAIN	Down
CYP4F12	Up		COL16A1	PDGFC	CERCAM	PCDHGC3	FGF7	CCL5	KRT1	Down
GATA3	Up		TNFAIP6	LGALS1	MXRA8	BCL2A1	PDZRN3	GZMA	SBSN	Down
POF1B	Up		COL6A2	MSN	LAIR1	F2R	HLA-DPB1	CD74	AREG	Down
FOXO6	Up		GALNT10	PDLIM3	MS4A4A	TNS1	P2RY6	KLK5	SPRR2E	Down
RHBG	Up		GPX8	SNAI2	TMEM173	IFITM2	FBLN5	GZMB	CLCA2	Down
SPTSSB	Up		PODNL1	CD14	CCN2	TSHZ3	CCL13	SYNM	MMP10	Down
RGL3	Up		SPARC	FAS	RUNX2	PLK2	TPSAB1	PKDCC	SPRR2A	Down
CRACR2B	Up		COL6A3	OLFML3	C1QB	NIBAN1	MYO1B	EGFR	CALML5	Down
CYP4F8	Up		TIMP2	SLC16A2	FERMT2	LRRC17	AOAH	IFIT3	S100A2	Down
CNGA1	Up		SMIM3	FILIP1L	TEAD4	RGS2	CHRDL2	S100A7	LY6D	Down
VSIG2	Up		ITGA5	MYADM	RRAS	C5orf46	SLC38A5	VSNL1	KRTDAP	Down
KLHDC7A	Up		PDLIM7	ITPRIP	RGS4	SPP1	STOM	IL4I1	CALML3	Down
CYP4B1	Up		COL10A1	SYDE1	LY96	NFIX	KRT6A	MFAP4
ZNF737	Up		COL5A3	IL7R	LAPTM5	LILRB4	CCL18	HLA-DRB5
DEGS2	Up		S100A10	HEPH	ITGAX	OLFML2A	HLA-DRA	SOD3
ELF3	Up		GXYLT2	VSIG4	MPP1	LST1	ANXA1	MSLN
FOXQ1	Up		CYBRD1	THY1	AIF1	COL4A2	MRVI1	DSP
GPR160	Up		CCN4	SERPING1	NT5E	IL1RAP	SELENOM	MAOB
HPGD	Up		ANTXR1	CLIC4	TYMP	RUNX3	CLCF1	CCL21
PPARG	Up		FCGR2A	SLC24A3	SERPINA1	MILR1	NUAK2	MYC
CYP4F22	Up		ADAMTS14	CD163	RAB3IL1	COL7A1	TMEM119	CD52
SLC14A1	Up		AEBP1	CD248	MSR1	PLEK	VASN	RBP1
TJP3	Up		LTBP2	MFAP5	BICC1	ICAM1	CLEC2B	KRT6B
PM20D1	Up		NCF2	SCARF2	MS4A6A	TRIM47	IFITM1	KRT16
TBX3	Up		SPHK1	NTM	PRDM1	F3	CPVL	MARCO
AGR2	Up		CHST15	TREM2	MAF	SPOCK1	TUBA4A	CCL2
FAM3D	Up		FBN1	PRR5L	MAFB	CDK14	GEM	CXCL10
MYCL	Up		NNMT	CPXM1	IGFBP7	SFRP4	RAB7B	HLA-DQB2
SEMA6A	Up		TGFB3	EMILIN1	RNF217	CMKLR1	LYZ	OXCT1
KRT20	Up		RAB31	ANXA2	SLC22A3	LY86	MFAP2	CNTN1
FBP1	Up		CLEC5A	SPECC1	ZCCHC24	CHST3	MRGPRF	KRT5
UGT2B15	Up		EVA1A	COLEC12	CRISPLD2	FKBP5	FGFR1	CD2
EMX2	Up		VCAN	FCGR3A	TPM2	EPSTI1	FERMT3	TAP1
ZBTB7C	Up		HEG1	DSE	TWIST2	SPON1	CCL4	LCP1
CASQ1	Up		CAVIN3	ADCY7	RCN3	WNT5B	CILP	ARL4D
FAM174B	Up		LAMA4	PDPN	ITGAM	NCKAP1L	IFI27L2	DSG3
SLC9A4	Up		SUGCT	FCER1G	TSPAN4	CYP27C1	IL2RG	THBD
CRTAC1	Up		KIRREL1	RASA3	MN1	ISM1	EPYC	CD3E
HNF1B	Up		P4HA3	SLC39A14	SELPLG	SOD2	DCBLD2	SCARA3
BCAS1	Up		PLPP4	ITGB2	EVI2A	PLEKHA4	STRA6	GJB3
SPINK4	Up		COPZ2	PDCD1LG2	OSM	CCL24	HLA-DRB1	CST6
SLC30A2	Up		FAM20C	THBS1	CDK6	RFLNA	HLA-DMB	NKG7
SMIM22	Up		GFPT2	DEGS1	RFTN1	ADAMTSL4	PCDH7	PTX3
GDF15	Up		LOXL2	COL8A1	HK3	ADAMTS4	OAT	SERPINB4
SNCG	Up		ANGPTL2	FMO1	C1QA	DPP4	AQP9	TENM2
SLC44A4	Up		PXDN	ANXA6	NR3C1	PIK3AP1	STAT1	CD274
BMP3	Up		PDGFRB	CAV1	GPR183	TNFSF13B	IL11	CXCL13
CAPS	Up		MMP11	MRC1	MYL9	SIGLEC1	WAS	SFRP1
PLA2G2F	Up		COL8A2	SORCS2	WNT2	EDIL3	HLA-DQB1	KRT81
PSCA	Up		BGN	CDA	SAMSN1	TMEM176A	ANPEP	BNC1
SULT2A1	Up		GLIS2	SLC7A7	IL32	IL10RA	ACTG2	AIM2
FABP6	Up		ISLR	CORO1C	SRGN	PARVB	HLA-DPA1	IL6
ACER2	Up		GREM1	THBS2	NFAM1	LAMC2	IGFBP5	BATF2
BTBD16	Up		FSTL3	AFAP1L2	PLXDC2	EMP1	WARS	IDO1
PPP1R3C	Up		FMOD	FPR1	LILRB2	PLN	CSF2RA	FAM83A
HSD17B2	Up		MMP2	PTGS1	CLEC11A	COMP	CSPG4	LOXL4
CYP3A5	Up		AHNAK2	CD44	DPT	LRIG1	XG	GPNMB
UPK3A	Up		EDNRA	ANXA5	MYLK	CCN1	CCDC8	TM4SF1
RNF128	Up		GPR68	DPYD	PILRA	NBL1	PLA2G7	ACTC1
SLITRK6	Up		ITGAV	FAM20A	IL15RA	MICOS10-NBL1	FOXL1	IL20RB
PALM3	Up		CTSK	CD300A	GAS6	DUSP7	TNFSF10	SERPINB7
PRR15L	Up		OSMR	SSC5D	RGS1	NRP1	RNASE1	HLA-F
BAMBI	Up		PLAUR	RNASE2	GPR1	LAMA3	VEGFC	MYEOV
TBX1	Up		PAPSS2	EFEMP1	ADAMTS15	ANTXR2	AK4	SECTM1
SHH	Up		ROR2	CD86	PIK3CD	PDGFRA	S100A8	SMOC2
INA	Up		COL12A1	KLHL5	GASK1B	SLC16A1	SDC2	SAA1
FOXJ1	Up		CTSB	SLCO2B1	BIN1	TIMP1	GBP1	LGALS7
PRAP1	Up		MFGE8	DACT1	KLF9	LILRA5	CCL4L2	LGALS7B
S100P	Up		EMP3	HAPLN3	PDLIM4	CPXM2	FSCN1	MMP7
GPX2	Up		ALOX5AP	PRXL2C	CYTH4	CXCL12	HLA-DQA1	SERPINB3
CRH	Up		SYNDIG1	ECM1	IGF2BP2	SERPINB9	CCL3	CXCL11
MSMB	Up		C1QTNF1	DCN	G0S2	MT1M	TPSB2	KLHDC7B
FXYD4	Up		CSF1R	TREM1	LHFPL6	MMP13	CFI	HLA-DOA
CYP1A1	Up		COL18A1	GPR34	PAM	CD4	IL1R2	MGP
EEF1A2	Up		GAS1	MAP3K20	SEC14L2	FLNC	HAS2	ELN
ANXA10	Up		MT1X	CALU	MEDAG	CSDC2	C3	GNLY
AKR1C3	Up		FNDC1	PCOLCE	SGMS2	SERPINF1	SERPINB1	KLK7
PCP4L1	Up		C1S	WIPF1	FBLN2	PTHLH	HCST	CXCL1
FGFR3	Up		VIM	CYBB	ACTA2	CPA3	TUBA1A	CXCL5
TRIM31	Up		CCDC80	PTGFRN	TNFAIP8L3	EGR2	PRF1	ANXA3
TAC3	Up		FSTL1	TMEM158	SLA	RARRES2	GSDMC	CASP14
CLCA4	Up		ASPN	CAPN2	FCGR1A	MT1E	OLR1	CES1
C10orf99	Up		GPR176	CAV2	CD53	COL4A1	PLAAT4	CYP1B1
