# Supplementary material for: PMEPA1 Is a Prognostic Biomarker That Correlates With Cell Malignancy and the Tumor Microenvironment in Bladder Cancer
Source: Front Immunol. 2021 Oct 28;12:705086. doi: 10.3389/fimmu.2021.705086 (PMC8582246; doi:10.3389/fimmu.2021.705086)
Supplement: Supplementary file 9 [file DataSheet_1.zip › Supplementary Tables/Table8.xlsx]

## Sheet: bp
Table S8. The results of GO and KEGG analysis of the top 200 genes positively associated with PMEPA1
Ontology Source	GOTerm	Term PValue	% Associated Genes	Nr. Genes
GO_CellularComponent-EBI-UniProt-GOA-ACAP-ARAP_08.05.2020_00h00	basement membrane	1.01299e-08	10.7843	11
GO_CellularComponent-EBI-UniProt-GOA-ACAP-ARAP_08.05.2020_00h00	endoplasmic reticulum lumen	1.05154e-18	8.84146	29
GO_CellularComponent-EBI-UniProt-GOA-ACAP-ARAP_08.05.2020_00h00	blood microparticle	6.80004e-06	6.32911	10
GO_CellularComponent-EBI-UniProt-GOA-ACAP-ARAP_08.05.2020_00h00	platelet alpha granule	8.39392e-07	9.27835	9
GO_CellularComponent-EBI-UniProt-GOA-ACAP-ARAP_08.05.2020_00h00	platelet alpha granule lumen	1.05279e-05	9.72222	7
GO_CellularComponent-EBI-UniProt-GOA-ACAP-ARAP_08.05.2020_00h00	complex of collagen trimers	2.33768e-11	38.0952	8
GO_CellularComponent-EBI-UniProt-GOA-ACAP-ARAP_08.05.2020_00h00	banded collagen fibril	6.16657e-14	66.6667	8
GO_CellularComponent-EBI-UniProt-GOA-ACAP-ARAP_08.05.2020_00h00	fibrillar collagen trimer	6.16657e-14	66.6667	8
GO_CellularComponent-EBI-UniProt-GOA-ACAP-ARAP_08.05.2020_00h00	extracellular matrix	2.52305e-64	13.2075	77
GO_CellularComponent-EBI-UniProt-GOA-ACAP-ARAP_08.05.2020_00h00	collagen-containing extracellular matrix	1.56472e-57	14.6667	66
Ontology Source	GOTerm	Term PValue	% Associated Genes	Nr. Genes
GO_MolecularFunction-EBI-UniProt-GOA-ACAP-ARAP_08.05.2020_00h00	fibronectin binding	2.92767e-10	8	29.6296
GO_MolecularFunction-EBI-UniProt-GOA-ACAP-ARAP_08.05.2020_00h00	protease binding	1.35828e-09	14	9.03226
GO_MolecularFunction-EBI-UniProt-GOA-ACAP-ARAP_08.05.2020_00h00	growth factor binding	8.06901e-11	15	10
GO_MolecularFunction-EBI-UniProt-GOA-ACAP-ARAP_08.05.2020_00h00	extracellular matrix structural constituent conferring tensile strength	4.81946e-18	14	34.1463
GO_MolecularFunction-EBI-UniProt-GOA-ACAP-ARAP_08.05.2020_00h00	extracellular matrix structural constituent conferring compression resistance	8.36663e-09	7	26.9231
GO_MolecularFunction-EBI-UniProt-GOA-ACAP-ARAP_08.05.2020_00h00	proteoglycan binding	2.49439e-07	7	17.0732
GO_MolecularFunction-EBI-UniProt-GOA-ACAP-ARAP_08.05.2020_00h00	metalloendopeptidase activity	1.18168e-07	11	8.73016
GO_MolecularFunction-EBI-UniProt-GOA-ACAP-ARAP_08.05.2020_00h00	integrin binding	7.24246e-15	19	12.0253
GO_MolecularFunction-EBI-UniProt-GOA-ACAP-ARAP_08.05.2020_00h00	collagen binding	1.45224e-24	21	28.3784
GO_MolecularFunction-EBI-UniProt-GOA-ACAP-ARAP_08.05.2020_00h00	glycosaminoglycan binding	2.26957e-18	26	10.4
GO_MolecularFunction-EBI-UniProt-GOA-ACAP-ARAP_08.05.2020_00h00	heparin binding	1.38776e-11	17	9.28962
GO_MolecularFunction-EBI-UniProt-GOA-ACAP-ARAP_08.05.2020_00h00	hydrolase activity, acting on acid phosphorus-nitrogen bonds	2.96454e-11	21	6.66667
GO_MolecularFunction-EBI-UniProt-GOA-ACAP-ARAP_08.05.2020_00h00	serine hydrolase activity	2.96454e-11	21	6.66667
GO_MolecularFunction-EBI-UniProt-GOA-ACAP-ARAP_08.05.2020_00h00	serine-type peptidase activity	2.19454e-11	21	6.77419
GO_MolecularFunction-EBI-UniProt-GOA-ACAP-ARAP_08.05.2020_00h00	serine-type endopeptidase activity	4.75832e-12	21	7.34266
GO_MolecularFunction-EBI-UniProt-GOA-ACAP-ARAP_08.05.2020_00h00	serine-type endopeptidase inhibitor activity	1.5596e-05	8	7.76699
Ontology Source	GOTerm	Term PValue	% Associated Genes	Nr. Genes
GO_ImmuneSystemProcess-EBI-UniProt-GOA-ACAP-ARAP_08.05.2020_00h00	macrophage differentiation	0.00561031	8.33333	4
GO_ImmuneSystemProcess-EBI-UniProt-GOA-ACAP-ARAP_08.05.2020_00h00	negative regulation of leukocyte migration	0.0475551	5.55556	3
GO_ImmuneSystemProcess-EBI-UniProt-GOA-ACAP-ARAP_08.05.2020_00h00	positive regulation of leukocyte migration	0.00708307	4.63576	7
GO_ImmuneSystemProcess-EBI-UniProt-GOA-ACAP-ARAP_08.05.2020_00h00	regulation of leukocyte chemotaxis	0.0158808	4.41176	6
GO_ImmuneSystemProcess-EBI-UniProt-GOA-ACAP-ARAP_08.05.2020_00h00	regulation of mononuclear cell migration	0.010303	7.01754	4
GO_ImmuneSystemProcess-EBI-UniProt-GOA-ACAP-ARAP_08.05.2020_00h00	macrophage migration	0.0746481	4.61538	3
GO_ImmuneSystemProcess-EBI-UniProt-GOA-ACAP-ARAP_08.05.2020_00h00	positive regulation of leukocyte chemotaxis	0.0174861	4.9505	5
GO_ImmuneSystemProcess-EBI-UniProt-GOA-ACAP-ARAP_08.05.2020_00h00	regulation of macrophage migration	0.0372286	6.12245	3
Ontology Source	GOTerm	Term PValue	% Associated Genes	Nr. Genes
KEGG_08.05.2020	TGF-beta signaling pathway	0.00232251	6.38298	6
KEGG_08.05.2020	Protein digestion and absorption	9.35639e-09	12.6316	12
KEGG_08.05.2020	Amoebiasis	1.88255e-06	9.80392	10
KEGG_08.05.2020	Proteoglycans in cancer	2.19023e-07	7.31707	15
KEGG_08.05.2020	Osteoclast differentiation	0.000506161	6.25	8
KEGG_08.05.2020	IL-17 signaling pathway	5.92118e-05	8.51064	8
KEGG_08.05.2020	Focal adhesion	3.89467e-10	9.04523	18
KEGG_08.05.2020	ECM-receptor interaction	1.317e-12	17.0455	15
KEGG_08.05.2020	Relaxin signaling pathway	0.000533213	6.20155	8
KEGG_08.05.2020	AGE-RAGE signaling pathway in diabetic complications	9.2116e-05	8	8
KEGG_08.05.2020	Phagosome	3.85779e-09	9.86842	15
KEGG_08.05.2020	Leukocyte transendothelial migration	0.00120284	6.19469	7
KEGG_08.05.2020	Leishmaniasis	0.000824732	7.79221	6
KEGG_08.05.2020	Complement and coagulation cascades	1.26296e-11	16.4706	14
KEGG_08.05.2020	Pertussis	1.15553e-07	13.1579	10
KEGG_08.05.2020	Staphylococcus aureus infection	8.99696e-10	13.5417	13
Ontology Source	GOTerm	Term PValue	% Associated Genes	Nr. Genes
GO_BiologicalProcess-EBI-UniProt-GOA-ACAP-ARAP_08.05.2020_00h00	extracellular matrix disassembly	2.67725e-05	8.04598	7
GO_BiologicalProcess-EBI-UniProt-GOA-ACAP-ARAP_08.05.2020_00h00	collagen fibril organization	2.75432e-20	31.3725	16
GO_BiologicalProcess-EBI-UniProt-GOA-ACAP-ARAP_08.05.2020_00h00	platelet degranulation	1.68886e-08	8.57143	12
GO_BiologicalProcess-EBI-UniProt-GOA-ACAP-ARAP_08.05.2020_00h00	proteoglycan metabolic process	3.87638e-07	9.67742	9
GO_BiologicalProcess-EBI-UniProt-GOA-ACAP-ARAP_08.05.2020_00h00	cell-substrate junction assembly	1.61763e-06	8.18182	9
GO_BiologicalProcess-EBI-UniProt-GOA-ACAP-ARAP_08.05.2020_00h00	extracellular structure organization	2.14399e-43	13	52
GO_BiologicalProcess-EBI-UniProt-GOA-ACAP-ARAP_08.05.2020_00h00	extracellular matrix organization	1.87774e-43	13.0326	52
GO_BiologicalProcess-EBI-UniProt-GOA-ACAP-ARAP_08.05.2020_00h00	smooth muscle cell migration	1.00587e-05	9.33333	7
GO_BiologicalProcess-EBI-UniProt-GOA-ACAP-ARAP_08.05.2020_00h00	regulation of smooth muscle cell migration	4.71398e-06	10.4478	7
GO_BiologicalProcess-EBI-UniProt-GOA-ACAP-ARAP_08.05.2020_00h00	negative regulation of cellular response to growth factor stimulus	1.28891e-09	8.43373	14
GO_BiologicalProcess-EBI-UniProt-GOA-ACAP-ARAP_08.05.2020_00h00	negative regulation of cellular response to transforming growth factor beta stimulus	2.29976e-05	8.23529	7
GO_BiologicalProcess-EBI-UniProt-GOA-ACAP-ARAP_08.05.2020_00h00	negative regulation of transforming growth factor beta receptor signaling pathway	1.96728e-05	8.43373	7
GO_BiologicalProcess-EBI-UniProt-GOA-ACAP-ARAP_08.05.2020_00h00	endoderm development	1.62461e-08	11.4943	10
GO_BiologicalProcess-EBI-UniProt-GOA-ACAP-ARAP_08.05.2020_00h00	formation of primary germ layer	9.44501e-09	9.02256	12
GO_BiologicalProcess-EBI-UniProt-GOA-ACAP-ARAP_08.05.2020_00h00	endoderm formation	3.86468e-10	16.6667	10
GO_BiologicalProcess-EBI-UniProt-GOA-ACAP-ARAP_08.05.2020_00h00	endodermal cell differentiation	5.74027e-11	20	10
GO_BiologicalProcess-EBI-UniProt-GOA-ACAP-ARAP_08.05.2020_00h00	connective tissue development	1.15719e-20	9.86395	29
GO_BiologicalProcess-EBI-UniProt-GOA-ACAP-ARAP_08.05.2020_00h00	cartilage development	3.55137e-19	11.1111	25
GO_BiologicalProcess-EBI-UniProt-GOA-ACAP-ARAP_08.05.2020_00h00	chondrocyte differentiation	8.41002e-16	13.8462	18
GO_BiologicalProcess-EBI-UniProt-GOA-ACAP-ARAP_08.05.2020_00h00	regulation of cartilage development	8.35873e-08	11.5385	9
GO_BiologicalProcess-EBI-UniProt-GOA-ACAP-ARAP_08.05.2020_00h00	negative regulation of cartilage development	1.93076e-08	22.5806	7
GO_BiologicalProcess-EBI-UniProt-GOA-ACAP-ARAP_08.05.2020_00h00	chondrocyte development	2.96949e-11	21.2766	10
GO_BiologicalProcess-EBI-UniProt-GOA-ACAP-ARAP_08.05.2020_00h00	regulation of chondrocyte differentiation	1.21694e-06	12.7273	7
