# Supplementary material for: PMEPA1 Is a Prognostic Biomarker That Correlates With Cell Malignancy and the Tumor Microenvironment in Bladder Cancer
Source: Front Immunol. 2021 Oct 28;12:705086. doi: 10.3389/fimmu.2021.705086 (PMC8582246; doi:10.3389/fimmu.2021.705086)
Supplement: Supplementary file 9 [file DataSheet_1.zip › Supplementary Tables/Table9.xlsx]

## Sheet: Sheet1
Table S9. The specific functional groups of the top 200 genes positively associated with PMEPA1
	Function	Groups	Group Genes
bp	cell adhesion mediated by integrin	Group05	CCL21|COL16A1|FBN1|ITGA5|ITGB2|PLAU|SERPINE1| SFRP2|SNAI2
	cell-substrate junction assembly	Group07	COL16A1|FN1|GREM1|ITGA5|KRT14|KRT5|LAMA3| LAMC2|S100A10|THBS1
	cellular response to amino acid stimulus	Group02	COL16A1|COL1A1|COL1A2|COL3A1|COL5A2|COL6A1| CYBB|MMP2
	collagen catabolic process	Group10	ADAM12|ADAM19|ADAMTS2|CD44|CTSK|FAP|HTRA1| KLK5|KLK6|MMP1|MMP11|MMP12|MMP13|MMP2| MMP3|MMP9|MRC2|PDPN|TIMP2
	collagen fibril organization	Group01	ADAMTS2|AEBP1|COL11A1|COL12A1|COL1A1| COL1A2|COL3A1|COL5A1|COL5A2|COL5A3|COMP| DPT|EMILIN1|FMOD|GREM1|LOX|LUM|MMP11| PXDN|SFRP2
	connective tissue development	Group13	ACTA2|BGN|CCN2|CCN4|CD44|CHI3L1|CHST11| COL11A1|COL12A1|COL1A1|COL5A1|COL6A1| COL6A2|COL6A3|COMP|CTSK|EFEMP1|FAM20C| FBN1|GPR68|GREM1|LOX|LUM|MMP13|PRRX1| PTHLH|ROR2|SFRP2|SFRP4|SNAI2|SPARC| SULF1|SULF2|TGFBI|TYROBP
	cornification	Group06	CASP14|DSG3|KLK5|KRT14|KRT16|KRT5| KRT6A|KRT6B|PI3|SPRR1B
	endodermal cell differentiation	Group11	COL11A1|COL12A1|COL5A1|COL5A2|COL6A1| FN1|INHBA|ITGA5|ITGB2|LAMA3|MMP2|MMP9|SFRP2
	extracellular matrix organization	Group08	ADAM12|ADAM19|ADAMTS2|AEBP1|BGN|CAV1| CCDC80|CCN2|CD44|COL10A1|COL11A1|COL12A1| COL16A1|COL1A1|COL1A2|COL3A1|COL5A1| COL5A2|COL5A3|COL6A1|COL6A2|COL6A3|COL8A2| COMP|CTSK|DCN|DPT|EMILIN1|FAP|FBLN2|FBN1| FMOD|FN1|GREM1|HTRA1|ITGA5|ITGB2|KLK5|LAMA3| LAMC2|LOX|LUM|MFAP5|MMP1|MMP11|MMP12| MMP13|MMP2|MMP3|MMP9|OLFML2B|PDPN|POSTN| PXDN|SERPINE1|SFRP2|SPARC|SPP1|SULF1| SULF2|TGFBI|THBS1|TIMP2|TNC|VCAN
	macrophage migration	Group12	AIF1|C1QA|C3AR1|CSF1R|EMILIN1|ITGB2|MMP3 |MMP9|POSTN|ROR2|S100A8|S100A9|SAA1|SIRPA |SNAI2|SPHK1|THBS1|TREM2|TYROBP|VSIG4
	myeloid leukocyte migration	Group15	AIF1|C3AR1|CCL18|CCL21|CSF1R|CXCL10| CXCL9|EMILIN1|FCER1G|GREM1|ITGB2|POSTN| ROR2|S100A7|S100A8|S100A9|SAA1|SERPINE1| SIRPA|SNAI2|THBS1|TREM2
	negative regulation of cellular response to growth factor stimulus	Group14	ASPN|CAV1|CD109|CHST11|DCN|EMILIN1| FBN1|FSTL3|GREM1|HTRA1|HTRA3|LOX|PMEPA1 |SFRP2|SFRP4|SULF1|SULF2|THBS1
	osteoclast differentiation	Group04	CCN4|CD109|CSF1R|F3|FAM20C|FBN1| FCER1G|FSTL3|GPR68|TREM2|TYROBP
	peptide cross-linking	Group00	BGN|COL3A1|DCN|FN1|PI3|SPRR1B| TGM2|THBS1
	proteoglycan metabolic process	Group03	BGN|CHST11|CHST15|COL11A1| DCN|SULF1|SULF2|VCAN
	regulation of hemostasis	Group09	C1QTNF1|CAV1|COMP|F3|FAP|FCER1G| PDPN|PLAU|SERPINE1|SERPING1|THBS1
	Function	Groups	Group Genes
cc	basement membrane	Group0	CCDC80|COL5A1|COL8A2|FBN1|FN1|LAMA3| LAMC2|SPARC|TGFBI|THBS2|TNC
	blood microparticle	Group2	ACTG2|C1QB|C1QC|C1R|C1S|C3|F3|FN1| MSN|SERPING1
	endoplasmic reticulum lumen	Group1	ARSI|C1QTNF1|C3|COL10A1|COL11A1| COL12A1|COL16A1|COL1A1|COL1A2|COL3A1| COL5A1|COL5A2|COL5A3|COL6A1|COL6A2| COL6A3|COL8A2|EVA1A|F3|FAM20C|FBN1| FN1|FSTL3|IGFBP5|SERPINA1|SPP1| THBS1|TNC|VCAN
	extracellular matrix	Group4	ADAM19|ADAMTS2|AEBP1|ANGPTL2|ASPN| BGN|C1QA|C1QB|C1QC|CCDC80|CCN2|CCN4| CHI3L1|COL10A1|COL11A1|COL12A1|COL16A1| COL1A1|COL1A2|COL3A1|COL5A1|COL5A2| COL5A3|COL6A1|COL6A2|COL6A3|COL8A2| COMP|CTHRC1|DCN|DPT|EFEMP1|EMILIN1|F3| FBLN2|FBN1|FMOD|FN1|GREM1|HTRA1|LAMA3| LAMC2|LOX|LRRC15|LUM|MFAP5|MMP1|MMP11| MMP12|MMP13|MMP2|MMP3|MMP9|MXRA5| OLFML2B|PI3|POSTN|PXDN|S100A10|S100A7| S100A8|S100A9|SERPINA1|SE…
	fibrillar collagen trimer	Group5	COL11A1|COL1A1|COL1A2|COL3A1|COL5A1| COL5A2|COL5A3|LUM
	platelet alpha granule	Group3	CD109|FN1|ISLR|SERPINA1|SERPINE1| SERPING1|SPARC|THBS1|THBS2
	Function	Groups	Group Genes
	macrophage activation	Group2	AIF1|C1QA|GPR68|ITGB2|S100A8|S100A9| SPHK1|THBS1|TREM2|TYROBP|VSIG4
ISP	macrophage migration	Group7	AIF1|C1QA|C3AR1|CCL18|CCL21|CSF1R| CXCL10|CXCL9|EMILIN1|FCER1G|GREM1| IL7R|ITGB2|KLK5|KRT6A|LYZ|MSN|PI3|ROR2 |S100A7|S100A8|S100A9|SAA1|SERPINE1| SPHK1|SPON2|THBS1|TREM2|TYROBP|VSIG4
	negative regulation of innate immune response	Group0	MMP12|SERPINB4|SERPING1|VSIG4
	neutrophil degranulation	Group4	C3|C3AR1|CD14|CD44|CDA|CHI3L1|CYBB| FCER1G|FCGR2A|ITGB2|LYZ|MMP12|MMP9| PLAU|PXDN|S100A7|S100A8|S100A9|SERPINA1| SERPINB3|SIRPA|SPON2|TIMP2|TNFAIP6|TREM2 |TYROBP
	osteoclast development	Group5	AIF1|C1QA|C1QC|FAM20C|FBN1|FSTL3|GPR68 |INHBA|ITGB2|ROR2|SPHK1|TREM2|TYROBP
	osteoclast differentiation	Group6	C1QC|CCN4|CD109|CSF1R|F3|FAM20C|FBN1| FCER1G|FSTL3|GPR68|INHBA|LOX|MMP9|MYL9| ROR2|THBS1|TREM2|TYROBP
	positive regulation of myeloid leukocyte mediated immunity	Group1	C3|FCER1G|ITGB2|TYROBP
	regulation of humoral immune response	Group3	C1QA|C1QB|C1QC|C1R|C1S|C3|C3AR1| CXCL10|KLK5|SERPING1|VSIG4
	Function	Groups	Group Genes
kegg	AGE-RAGE signaling pathway in diabetic complications	Group07	ACTA2|COL1A1|COL1A2|COL3A1|CYBB|F3|FN1| MMP1|MMP13|MMP2|MMP9|SERPINE1
	Amoebiasis	Group02	CD14|COL1A1|COL1A2|COL3A1|FN1|ITGB2|LAMA3| LAMC2|SERPINB3|SERPINB4
	Complement and coagulation cascades	Group09	C1QA|C1QB|C1QC|C1R|C1S|C3|C3AR1|CD14 |F3|FCGR2A|FCGR3A|FPR3|ITGA5|ITGB2|KRT14| KRT16|PLAU|SERPINA1|SERPINE1|SERPING1|VSIG4
	ECM-receptor interaction	Group06	CAV1|CD44|COL1A1|COL1A2|COL6A1|COL6A2| COL6A3|COMP|FLNA|FLNC|FN1|ITGA5|LAMA3| LAMC2|MYL9|SPP1|THBS1|THBS2|TNC
	IL-17 signaling pathway	Group05	CXCL10|MMP1|MMP13|MMP3|MMP9|S100A7| S100A8|S100A9
	Osteoclast differentiation	Group04	CSF1R|CTSK|FCGR2A|FCGR3A|NCF2| SIRPA|TREM2|TYROBP
	Phagosome	Group08	C1R|C3|CD14|COMP|CYBB|FCGR2A|FCGR3A| ITGA5|ITGB2|MMP2|MMP9|MRC1|MRC2|MSN| MYL9|NCF2|THBS1|THBS2|TUBB6
	Protein digestion and absorption	Group01	COL10A1|COL11A1|COL12A1|COL1A1|COL1A2| COL3A1|COL5A1|COL5A2|COL5A3|COL6A1| COL6A2|COL6A3
	Proteoglycans in cancer	Group03	CAV1|CD44|COL1A1|COL1A2|DCN|FLNA|FLNC| FN1|ITGA5|LUM|MMP2|MMP9|MSN|PLAU|THBS1
	TGF-beta signaling pathway	Group00	DCN|FBN1|FMOD|GREM1|INHBA|THBS1
	Function	Groups	Group Genes
	collagen binding	Group08	AEBP1|ASPN|C1QTNF1|CD44|COL5A3|COL6A1| COL6A2|COMP|CTSK|DCN|FN1|LOX|LRRC15| LUM|MMP12|MMP13|MMP9|MRC2|SPARC|TGFBI|THBS1
mf	extracellular matrix structural constituent conferring compression resistance	Group04	ASPN|BGN|DCN|FMOD|LUM|PXDN|VCAN
	extracellular matrix structural constituent conferring tensile strength	Group03	COL10A1|COL11A1|COL12A1|COL16A1|COL1A1| COL1A2|COL3A1|COL5A1|COL5A2|COL5A3| COL6A1|COL6A2|COL6A3|COL8A2
	fibronectin binding	Group00	CCDC80|CCN2|CTSK|FSTL3|IGFBP5| LRRC15|SFRP2|THBS1
	glycosaminoglycan binding	Group09	BGN|CCDC80|CCN2|CCN4|CD44|COL11A1| COL16A1|COL5A1|COL5A3|COMP|CXCL10| DCN|DPYSL3|FBN1|FN1|LAMC2|POSTN|PXDN|SAA1| SULF1|SULF2|THBS1|THBS2|TNFAIP6|TREM2|VCAN
	growth factor binding	Group02	CCN2|CCN4|CD109|COL1A1|COL1A2|COL3A1| COL5A1|COL6A1|CSF1R|HTRA1|HTRA3|IGFBP5| OSMR|PXDN|THBS1
	integrin binding	Group07	CCN2|CCN4|COL16A1|COL3A1|COL5A1|COMP| EMILIN1|FAP|FBN1|FN1|ITGA5|ITGB2|LAMA3| PXDN|SFRP2|SPP1|TGFBI|THBS1|TIMP2
	metalloendopeptidase activity	Group06	ADAM12|ADAM19|ADAMTS2|MMP1|MMP11| MMP12|MMP13|MMP2|MMP3|MMP9|TIMP2
	protease binding	Group01	COL1A1|COL1A2|COL3A1|COMP|F3|FAP|FN1| S100A8|S100A9|SERPINA1|SERPINB3| SERPINB4|SERPINE1|TIMP2
	proteoglycan binding	Group05	COL5A1|COL5A3|COMP|CTSK|FN1|THBS1|TNC
	serine-type endopeptidase activity	Group10	C1R|C1S|CD109|COL6A3|F3|FAP|HTRA1|HTRA3| KLK5|KLK6|MMP1|MMP2|MMP3|MMP9|PI3|PLAU| SERPINA1|SERPINB3|SERPINB4|SERPINE1|SERPING1
